# Supplementary material for: Genome-wide Interaction Study Implicates VGLL2 and Alcohol Exposure and PRL and Smoking in Orofacial Cleft Risk
Source: Front Cell Dev Biol. 2022 Feb 10;10:621261. doi: 10.3389/fcell.2022.621261 (PMC8866867; doi:10.3389/fcell.2022.621261)
Supplement: Supplementary file 1 [file Table2.xlsx]

## Sheet: TableS2
CHR	BP	SNP	Risk.Allele	Other.Allele	RAF	imputed	P.2df	P.gxe	OR.E0	OR.E1	scan	cytoband
1	3055491	rs12022644	G	A	0.7878	imputed	0.001179	0.0002709	0.704225	2.93917	Smoking	1p36.32
1	3323025	rs12737202	G	A	0.8946	imputed	0.0007997	0.0004036	0.267094	1.81204	Alcohol	1p36.32
1	3323674	rs56394425	G	T	0.897	imputed	0.0007329	0.0003555	0.248201	1.78433	Alcohol	1p36.32
1	3325692	rs61650876	CATGT	C	0.8904	imputed	0.0003634	0.0001045	0.292483	2.20078	Alcohol	1p36.32
1	3325878	rs59691927	C	G	0.8919	imputed	0.0004853	0.0001339	0.301296	2.20084	Alcohol	1p36.32
1	3326581	chr1:3326581	CTG	ATG	0.8921	imputed	0.0003402	9.02e-05	0.297	2.30949	Alcohol	1p36.32
1	8531577	rs35144697	CT	C	0.2595	imputed	0.0007727	0.0003302	0.8193	3.46892	Alcohol	1p36.23
1	15329987	rs10754876	G	A	0.6252	imputed	0.001294	0.000289	2.88184	0.694253	Vitamin Use	1p36.21
1	15567452	rs55740154	CAAAA	C	0.191	imputed	0.001888	0.0004306	4.358	0.798386	Vitamin Use	1p36.21
1	20141528	chr1:20141528	T	C	0.2444	genotyped	0.0008907	0.0001801	3.022	0.745225	Vitamin Use	1p36.13
1	20561671	rs7522868	G	A	0.8389	imputed	0.0005773	0.0001474	0.74129	4.11599	Smoking	1p36.12
1	20582090	rs74814464	A	G	0.8359	imputed	0.00128	0.0004215	0.786164	3.49096	Smoking	1p36.12
1	25504468	rs72659077	T	C	0.8	imputed	0.001708	0.0003634	6.88231	0.774425	Vitamin Use	1p36.11
1	25504478	rs72659079	G	A	0.8082	imputed	0.002105	0.0004777	8.30565	0.823973	Vitamin Use	1p36.11
1	29631236	rs3831903	CTA	C	0.4159	imputed	0.0008945	0.0003925	0.498753	2.12507	Alcohol	1p35.3
1	35061567	rs59497704	AAT	A	0.2343	imputed	0.0006603	0.0001465	6.033	0.762571	Vitamin Use	1p34.3
1	37797956	rs137878049	ACT	A	0.2549	imputed	0.0009157	0.0001912	3.32	0.739364	Vitamin Use	1p34.3
1	37807857	rs4653279	T	C	0.2648	imputed	0.001435	0.0002964	3.074	0.724542	Vitamin Use	1p34.3
1	39622588	rs67758468	G	A	0.2481	imputed	0.001648	0.0003837	2.907	0.715413	Vitamin Use	1p34.3
1	43447879	rs12026173	C	T	0.8508	imputed	0.001617	0.000337	0.625782	3.00135	Alcohol	1p34.2
1	43456767	rs12401656	G	A	0.8499	imputed	0.001881	0.0003974	0.640615	2.99773	Alcohol	1p34.2
1	45167595	rs199970205	C	CA	0.1825	imputed	0.0008053	0.0001886	3.199	0.531354	Vitamin Use	1p34.1
1	53765419	rs2782499	A	G	0.6437	imputed	0.0006883	0.0001356	0.6763	2.1973	Alcohol	1p32.3
1	53765814	rs2782498	C	G	0.6437	imputed	0.0006883	0.0001356	0.676133	2.19666	Alcohol	1p32.3
1	53766972	rs867884	A	G	0.6338	genotyped	0.001351	0.0002885	0.6655	1.99184	Alcohol	1p32.3
1	53767474	rs7529821	A	C	0.6341	imputed	0.00141	0.000301	0.668	1.99264	Alcohol	1p32.3
1	53767650	rs7518153	C	T	0.6341	imputed	0.00141	0.000301	0.668	1.99264	Alcohol	1p32.3
1	53775740	rs1288486	C	T	0.6491	imputed	0.001556	0.0003274	0.7069	2.17867	Alcohol	1p32.3
1	53775770	rs1288485	G	C	0.6491	imputed	0.001556	0.0003274	0.7069	2.17867	Alcohol	1p32.3
1	53776407	rs1288482	C	T	0.6435	imputed	0.001678	0.0003522	0.6998	2.15049	Alcohol	1p32.3
1	53776413	rs1288481	T	C	0.611	imputed	0.001148	0.0002339	0.6778	2.32485	Alcohol	1p32.3
1	53776616	rs1288480	C	T	0.6934	imputed	0.0008192	0.0001639	0.606428	2.30056	Alcohol	1p32.3
1	55425286	rs10218716	A	G	0.4295	imputed	0.001071	0.0002689	3.102	0.833507	Vitamin Use	1p32.3
1	55432828	rs7519853	C	T	0.4295	imputed	0.001237	0.0003283	3.086	0.848341	Vitamin Use	1p32.3
1	58201780	rs3131730	C	T	0.8102	imputed	0.0008417	0.0001679	4.3956	0.708283	Vitamin Use	1p32.2
1	58201784	rs3131731	C	T	0.8102	imputed	0.0008417	0.0001679	4.3956	0.708283	Vitamin Use	1p32.2
1	58204237	rs3118037	G	T	0.8083	imputed	0.001158	0.0002373	4.17014	0.733663	Vitamin Use	1p32.2
1	58205357	rs3118038	T	C	0.8086	imputed	0.0009536	0.0001935	4.26257	0.732905	Vitamin Use	1p32.2
1	58207719	rs3118041	T	C	0.806	imputed	0.001164	0.0002372	3.9604	0.72191	Vitamin Use	1p32.2
1	59777263	rs835398	T	C	0.6495	imputed	0.0003126	0.000451	0.477783	1.39377	Alcohol	1p32.1
1	59794984	rs34447154	T	TA	0.6469	imputed	0.0003963	0.0004166	0.491642	1.45156	Alcohol	1p32.1
1	59800996	rs835385	T	C	0.6505	imputed	0.0003973	0.0004921	0.489956	1.41401	Alcohol	1p32.1
1	59802720	rs144244125	CAT	C	0.6453	imputed	2.855e-05	6.097e-05	0.413052	1.5378	Alcohol	1p32.1
1	63440125	rs1888175	C	A	0.3192	imputed	0.001194	0.0003845	2.323	0.66763	Vitamin Use	1p31.3
1	63440529	rs2367040	T	C	0.3194	imputed	0.001451	0.0004455	2.304	0.676915	Vitamin Use	1p31.3
1	63440797	rs12044152	A	G	0.3217	imputed	0.0016	0.0004753	2.325	0.682155	Vitamin Use	1p31.3
1	63441761	rs2150031	G	A	0.3283	imputed	0.001433	0.0004041	2.329	0.681698	Vitamin Use	1p31.3
1	63442052	rs2150032	C	G	0.3281	imputed	0.001839	0.0004953	2.306	0.693414	Vitamin Use	1p31.3
1	63444737	rs1952677	A	G	0.3206	imputed	0.001682	0.0004989	2.305	0.685046	Vitamin Use	1p31.3
1	63446754	rs6662502	G	T	0.329	genotyped	0.001389	0.0004008	2.307	0.680565	Vitamin Use	1p31.3
1	63447077	rs6662848	A	T	0.329	imputed	0.001389	0.0004008	2.307	0.680565	Vitamin Use	1p31.3
1	67226486	rs7524091	G	A	0.6862	imputed	0.001326	0.0002739	3.04414	0.743561	Vitamin Use	1p31.3
1	67228073	rs10437080	C	T	0.6862	imputed	0.001326	0.0002739	3.04414	0.743561	Vitamin Use	1p31.3
1	67228931	rs7530784	C	T	0.6862	imputed	0.001326	0.0002739	3.04414	0.743561	Vitamin Use	1p31.3
1	67232390	rs6588218	C	T	0.6862	imputed	0.001326	0.0002739	3.04414	0.743561	Vitamin Use	1p31.3
1	67242200	rs7541120	G	A	0.6866	imputed	0.001244	0.0002568	3.04136	0.737658	Vitamin Use	1p31.3
1	67243024	chr1:67243024	C	A	0.6868	genotyped	0.001066	0.0002209	3.04507	0.727615	Vitamin Use	1p31.3
1	67245275	rs1566246	G	A	0.6907	imputed	0.001158	0.0002381	3.04878	0.730072	Vitamin Use	1p31.3
1	67246021	rs55701662	G	A	0.6907	imputed	0.001158	0.0002381	3.04878	0.730072	Vitamin Use	1p31.3
1	67246186	rs28549194	C	T	0.6907	imputed	0.001158	0.0002381	3.04878	0.730072	Vitamin Use	1p31.3
1	67246525	rs147889482	G	A	0.6907	imputed	0.001158	0.0002381	3.04878	0.730072	Vitamin Use	1p31.3
1	67246719	rs80062767	G	A	0.6907	imputed	0.001158	0.0002381	3.04878	0.730072	Vitamin Use	1p31.3
1	67249281	rs370072479	A	T	0.694	imputed	0.001371	0.0002824	3.04692	0.741344	Vitamin Use	1p31.3
1	67250548	rs139816124	C	A	0.691	imputed	0.001083	0.0002227	3.04785	0.725333	Vitamin Use	1p31.3
1	67250606	rs74581890	C	T	0.691	imputed	0.001083	0.0002227	3.04785	0.725333	Vitamin Use	1p31.3
1	67250724	rs6667015	C	G	0.691	imputed	0.001083	0.0002227	3.04785	0.725333	Vitamin Use	1p31.3
1	67251237	rs200562931	C	T	0.6923	imputed	0.0009168	0.0001898	3.04785	0.713114	Vitamin Use	1p31.3
1	67252167	rs9988438	A	G	0.6914	imputed	0.001112	0.0002286	3.04692	0.727189	Vitamin Use	1p31.3
1	67252245	rs55921549	G	C	0.6914	imputed	0.001112	0.0002286	3.04692	0.727189	Vitamin Use	1p31.3
1	67252267	rs9988581	G	A	0.6914	imputed	0.001122	0.0002305	3.04692	0.72771	Vitamin Use	1p31.3
1	74938886	rs9326112	A	G	0.5572	imputed	0.0004372	0.0003999	1.95656	0.587557	Vitamin Use	1p31.1
1	81865840	rs11808432	G	T	0.8451	imputed	0.001077	0.0004568	3.17763	0.472721	Vitamin Use	1p31.1
1	93596503	rs60658361	A	AAC	0.8366	imputed	0.0006357	0.0001851	0.606061	3.75038	Alcohol	1p22.1
1	93925536	rs202050720	T	G	0.815	imputed	0.001443	0.0004246	8.7184	0.562114	Vitamin Use	1p22.1
1	99779365	rs201266215	A	C	0.1393	imputed	0.001972	0.0004635	0.7263	4.39775	Alcohol	1p21.2
1	108858944	rs113799042	TA	T	0.6819	imputed	0.0005632	0.0001299	0.575043	2.54219	Alcohol	1p13.3
1	109455635	rs1664423	T	G	0.3591	imputed	0.00189	0.0004213	3.902	0.730064	Vitamin Use	1p13.3
1	109696056	rs565751	G	A	0.2463	genotyped	0.0009488	0.000274	0.6373	2.3886	Smoking	1p13.3
1	109696968	rs595635	G	A	0.2444	imputed	0.001062	0.00033	0.6339	2.35114	Smoking	1p13.3
1	109697227	rs594626	C	A	0.2453	imputed	0.0009359	0.0003003	0.6279	2.34646	Smoking	1p13.3
1	109697510	rs580771	C	G	0.2444	imputed	0.001062	0.00033	0.6339	2.35114	Smoking	1p13.3
1	168745249	rs72703566	G	T	0.8494	imputed	0.001764	0.0004538	0.495295	2.03909	Alcohol	1q24.2
1	168757442	rs12564363	A	C	0.8485	imputed	0.001552	0.0004102	0.492611	2.0398	Alcohol	1q24.2
1	178218382	rs138590213	C	T	0.6164	imputed	0.0008346	0.0001747	2.51826	0.684867	Vitamin Use	1q25.2
1	187738168	rs3095413	T	G	0.8081	imputed	0.0008974	0.0001905	0.54407	2.31224	Alcohol	1q31.1
1	187741775	rs2080079	T	C	0.8144	imputed	0.001861	0.000439	0.650618	2.46727	Alcohol	1q31.1
1	187741836	rs2080078	C	A	0.8144	imputed	0.001861	0.000439	0.650618	2.46727	Alcohol	1q31.1
1	187743788	rs3095407	A	G	0.8142	imputed	0.001764	0.0004225	0.65445	2.48935	Alcohol	1q31.1
1	194004946	rs34342500	C	CT	0.3806	imputed	0.0003521	0.0003299	2.143	0.58611	Vitamin Use	1q31.3
1	194006240	rs151204479	G	T	0.3923	imputed	0.0002916	0.0001805	2.213	0.609681	Vitamin Use	1q31.3
1	194006828	rs12729688	T	G	0.4116	imputed	0.0009682	0.0004455	2.166	0.628357	Vitamin Use	1q31.3
1	194006833	rs12743127	G	T	0.4116	imputed	0.0009682	0.0004455	2.166	0.628357	Vitamin Use	1q31.3
1	194006838	rs200098617	TC	T	0.4116	imputed	0.0005467	0.0001402	2.82805	0.690106	Vitamin Use	1q31.3
1	194012644	rs34440698	GA	G	0.3832	imputed	0.0007994	0.0004554	2.089	0.633385	Vitamin Use	1q31.3
1	194013060	rs2895663	G	A	0.3832	imputed	0.0007994	0.0004554	2.089	0.633385	Vitamin Use	1q31.3
1	194028312	rs72745140	C	T	0.3977	imputed	0.0002651	0.0001898	2.20946	0.606494	Vitamin Use	1q31.3
1	194033978	rs665903	T	C	0.3864	imputed	0.0006246	0.0003626	2.093	0.630202	Vitamin Use	1q31.3
1	194034637	rs509469	C	T	0.3966	imputed	0.0002804	0.000191	2.172	0.607508	Vitamin Use	1q31.3
1	194034809	rs651794	A	C	0.3864	imputed	0.0006246	0.0003626	2.093	0.630202	Vitamin Use	1q31.3
1	194034885	rs511374	A	G	0.3864	imputed	0.0006246	0.0003626	2.093	0.630202	Vitamin Use	1q31.3
1	194035791	rs637225	C	T	0.3871	imputed	0.0007594	0.0004822	2.047	0.630067	Vitamin Use	1q31.3
1	194035948	rs634899	T	C	0.3871	imputed	0.0007594	0.0004822	2.047	0.630067	Vitamin Use	1q31.3
1	194036457	rs624023	G	A	0.3876	imputed	0.0006238	0.0004087	2.06	0.623356	Vitamin Use	1q31.3
1	194038580	rs685287	C	T	0.3969	imputed	0.0002093	0.0001513	2.193	0.598689	Vitamin Use	1q31.3
1	194048799	rs627525	G	A	0.386	imputed	0.0006281	0.0004146	2.024	0.62157	Vitamin Use	1q31.3
1	194062653	rs587148	T	C	0.3677	imputed	0.0007089	0.0003447	2.118	0.628411	Vitamin Use	1q31.3
1	194063560	rs473933	T	C	0.3792	imputed	0.000304	0.0003814	1.911	0.584193	Vitamin Use	1q31.3
1	194063938	rs603053	T	C	0.3873	imputed	0.0004175	0.0003319	2.011	0.607121	Vitamin Use	1q31.3
1	194063947	rs580709	C	A	0.3888	imputed	0.0003811	0.000307	2.056	0.607137	Vitamin Use	1q31.3
1	194064530	rs686417	T	C	0.378	imputed	0.0004696	0.0004801	1.912	0.595397	Vitamin Use	1q31.3
1	194064988	rs618157	T	C	0.3873	imputed	0.0004175	0.0003319	2.011	0.607121	Vitamin Use	1q31.3
1	194065383	rs112368878	TCCCACACAGCTG	T	0.3873	imputed	0.0004175	0.0003319	2.011	0.607121	Vitamin Use	1q31.3
1	194065395	rs525070	G	T	0.3902	imputed	0.0005756	0.0004821	1.994	0.612158	Vitamin Use	1q31.3
1	194065445	rs671845	G	T	0.3907	imputed	0.0005517	0.0004739	2.001	0.612506	Vitamin Use	1q31.3
1	194065554	rs523941	G	A	0.3873	imputed	0.0004175	0.0003319	2.011	0.607121	Vitamin Use	1q31.3
1	194065769	rs522126	T	G	0.3687	imputed	0.0006564	0.0004093	2.018	0.615692	Vitamin Use	1q31.3
1	194065800	rs521387	A	C	0.3687	imputed	0.0006564	0.0004093	2.018	0.615692	Vitamin Use	1q31.3
1	194065908	rs632442	T	C	0.3687	imputed	0.0006564	0.0004093	2.018	0.615692	Vitamin Use	1q31.3
1	194066263	rs634133	T	A	0.3687	imputed	0.0006564	0.0004093	2.018	0.615692	Vitamin Use	1q31.3
1	194066568	rs656758	A	C	0.3606	imputed	0.0004868	0.0004606	1.916	0.590703	Vitamin Use	1q31.3
1	194066711	rs662784	G	T	0.3687	imputed	0.0006564	0.0004093	2.018	0.615692	Vitamin Use	1q31.3
1	194066934	rs490227	C	G	0.3606	imputed	0.0004868	0.0004606	1.916	0.590703	Vitamin Use	1q31.3
1	194066975	rs2584255	A	C	0.3606	imputed	0.0004868	0.0004606	1.916	0.590703	Vitamin Use	1q31.3
1	194066989	chr1:194066989	A	G	0.3606	genotyped	0.0004868	0.0004606	1.916	0.590703	Vitamin Use	1q31.3
1	194067387	rs541854	T	C	0.3606	imputed	0.0004868	0.0004606	1.916	0.590703	Vitamin Use	1q31.3
1	194067606	rs677130	T	C	0.3606	imputed	0.0004868	0.0004606	1.916	0.590703	Vitamin Use	1q31.3
1	194067902	rs2785614	T	G	0.3606	imputed	0.0004868	0.0004606	1.916	0.590703	Vitamin Use	1q31.3
1	194068023	rs138341298	GA	G	0.3606	imputed	0.0004868	0.0004606	1.916	0.590703	Vitamin Use	1q31.3
1	194068029	rs373695942	A	T	0.3606	imputed	0.0004868	0.0004606	1.916	0.590703	Vitamin Use	1q31.3
1	194068471	chr1:194068471	TATATC	T	0.3815	imputed	0.0004103	0.0002527	2.197	0.624387	Vitamin Use	1q31.3
1	194068520	rs12401518	A	G	0.3606	imputed	0.0004868	0.0004606	1.916	0.590703	Vitamin Use	1q31.3
1	194068608	rs2992966	T	A	0.3606	imputed	0.0004868	0.0004606	1.916	0.590703	Vitamin Use	1q31.3
1	194068831	rs3004263	A	T	0.3606	imputed	0.0004868	0.0004606	1.916	0.590703	Vitamin Use	1q31.3
1	194068984	rs2439771	A	G	0.3899	imputed	0.0004541	0.0003511	2.049	0.612856	Vitamin Use	1q31.3
1	194069420	rs2992968	G	T	0.3606	imputed	0.0004868	0.0004606	1.916	0.590703	Vitamin Use	1q31.3
1	194069575	rs2992970	T	G	0.3606	imputed	0.0004868	0.0004606	1.916	0.590703	Vitamin Use	1q31.3
1	194069619	rs6701959	C	T	0.3606	imputed	0.0004868	0.0004606	1.916	0.590703	Vitamin Use	1q31.3
1	194069650	rs2992971	A	G	0.3598	imputed	0.0005319	0.0004975	1.908	0.592243	Vitamin Use	1q31.3
1	194069694	rs2506078	G	A	0.3613	imputed	0.0003838	0.0003374	1.991	0.59073	Vitamin Use	1q31.3
1	194069964	rs2119851	T	C	0.3687	imputed	0.0006564	0.0004093	2.018	0.615692	Vitamin Use	1q31.3
1	194070081	rs2119852	T	G	0.3606	imputed	0.0004868	0.0004606	1.916	0.590703	Vitamin Use	1q31.3
1	194070217	rs600381	G	C	0.3687	imputed	0.0006564	0.0004093	2.018	0.615692	Vitamin Use	1q31.3
1	194070724	rs513389	G	C	0.3687	imputed	0.0006564	0.0004093	2.018	0.615692	Vitamin Use	1q31.3
1	194070750	rs1577706	C	T	0.3687	imputed	0.0006564	0.0004093	2.018	0.615692	Vitamin Use	1q31.3
1	194070823	rs34240683	T	TA	0.3687	imputed	0.0006564	0.0004093	2.018	0.615692	Vitamin Use	1q31.3
1	194070905	rs511648	G	C	0.3687	imputed	0.0006564	0.0004093	2.018	0.615692	Vitamin Use	1q31.3
1	194070937	rs510945	A	T	0.3687	imputed	0.0006564	0.0004093	2.018	0.615692	Vitamin Use	1q31.3
1	194070941	rs614095	C	A	0.3687	imputed	0.0006564	0.0004093	2.018	0.615692	Vitamin Use	1q31.3
1	194070951	rs510920	C	T	0.3687	imputed	0.0006564	0.0004093	2.018	0.615692	Vitamin Use	1q31.3
1	194071504	rs484939	A	T	0.3708	imputed	0.0006155	0.00038	2.026	0.613068	Vitamin Use	1q31.3
1	194071918	rs628563	A	G	0.3626	imputed	0.0004566	0.000428	1.923	0.588053	Vitamin Use	1q31.3
1	194071937	rs480434	T	C	0.3626	imputed	0.0004566	0.000428	1.923	0.588053	Vitamin Use	1q31.3
1	194072171	rs534209	G	C	0.3927	imputed	0.0005099	0.000438	2.007	0.609124	Vitamin Use	1q31.3
1	194072387	rs630779	T	A	0.3624	imputed	0.0004434	0.0004234	1.921	0.587058	Vitamin Use	1q31.3
1	194072734	rs632432	A	G	0.3624	imputed	0.0004434	0.0004234	1.921	0.587058	Vitamin Use	1q31.3
1	195043810	rs17650292	T	G	0.1844	imputed	0.001952	0.0004438	0.6936	2.81255	Alcohol	1q31.3
1	197803129	rs76294269	C	T	0.4067	imputed	0.001978	0.0004263	2.595	0.738796	Vitamin Use	1q31.3
1	197912200	rs10922332	T	G	0.561	imputed	0.001172	0.000256	0.7188	2.24625	Alcohol	1q31.3
1	198634625	chr1:198634625	C	T	0.5167	genotyped	0.0001657	6.636e-05	0.807754	2.62173	Alcohol	1q31.3
1	204213434	rs5780220	AT	A	0.4208	imputed	0.0002791	9.199e-05	0.8143	3.04792	Alcohol	1q32.1
1	204220232	rs10900568	T	C	0.456	imputed	0.0007018	0.0002634	0.8521	2.66878	Alcohol	1q32.1
1	204223295	rs10900569	C	T	0.4616	imputed	0.0002765	9.64e-05	0.8345	2.88403	Alcohol	1q32.1
1	204230052	rs4951338	A	G	0.4442	genotyped	0.0001908	6.563e-05	0.838	3.0587	Alcohol	1q32.1
1	204230581	rs3795569	G	A	0.4498	imputed	0.0001369	4.538e-05	0.8278	3.09183	Alcohol	1q32.1
1	204254762	rs4548504	C	T	0.4434	imputed	0.0003105	0.0001248	0.8503	2.93439	Alcohol	1q32.1
1	204254795	rs4617466	C	T	0.4434	imputed	0.0003105	0.0001248	0.8503	2.93439	Alcohol	1q32.1
1	209246293	rs11119214	T	C	0.306	imputed	0.0005316	0.0001145	0.6385	2.42055	Alcohol	1q32.2
1	209247368	rs7415860	T	C	0.306	imputed	0.0005316	0.0001145	0.6385	2.42055	Alcohol	1q32.2
1	209248311	rs11119215	T	C	0.3065	imputed	0.000505	0.0001093	0.6357	2.41757	Alcohol	1q32.2
1	209249010	rs6540506	A	G	0.3065	imputed	0.000505	0.0001093	0.6357	2.41757	Alcohol	1q32.2
1	209250259	rs28393832	G	C	0.3065	imputed	0.000505	0.0001093	0.6357	2.41757	Alcohol	1q32.2
1	209250959	rs12022128	A	G	0.3065	imputed	0.000505	0.0001093	0.6357	2.41757	Alcohol	1q32.2
1	209264938	rs139880282	T	TACAC	0.2683	imputed	0.0001551	2.858e-05	0.6424	3.2165	Alcohol	1q32.2
1	215969352	rs7529921	C	T	0.4344	imputed	0.001575	0.0004283	0.5306	2.12664	Alcohol	1q41
1	217008495	rs10547362	A	AATC	0.4069	imputed	0.0003175	7.181e-05	0.7443	2.54699	Alcohol	1q41
1	217008849	rs7537081	A	G	0.3745	genotyped	0.0002897	6.549e-05	0.7352	2.59967	Alcohol	1q41
1	217008860	rs12758273	C	T	0.4069	imputed	0.0003175	7.181e-05	0.7443	2.54699	Alcohol	1q41
1	217011491	rs10779280	G	A	0.4064	imputed	0.0005298	0.0001214	0.7531	2.51008	Alcohol	1q41
1	217012951	rs11807312	C	T	0.4056	imputed	0.0006264	0.0001438	0.7528	2.46467	Alcohol	1q41
1	217013149	rs34063139	A	G	0.3727	imputed	0.0006039	0.0001373	0.7426	2.49736	Alcohol	1q41
1	217017326	rs7516551	G	A	0.4064	imputed	0.0005296	0.000121	0.7522	2.50708	Alcohol	1q41
1	217018694	rs6604648	G	A	0.3993	imputed	0.000472	9.243e-05	0.7085	2.40252	Alcohol	1q41
1	217018884	rs920171	G	A	0.3998	imputed	0.0004842	9.509e-05	0.7096	2.40058	Alcohol	1q41
1	217025384	rs6656300	A	G	0.3825	imputed	0.0007883	0.0002953	0.826	2.69359	Alcohol	1q41
1	217026205	rs5780934	A	ACTGTCT	0.4123	imputed	0.0003566	6.756e-05	0.6817	2.37572	Alcohol	1q41
1	217026406	rs4581330	G	A	0.4123	imputed	0.0003566	6.756e-05	0.6817	2.37572	Alcohol	1q41
1	217028168	rs11391128	GA	G	0.4021	imputed	0.001116	0.0002962	0.7821	2.44954	Alcohol	1q41
1	217028881	rs2576252	C	G	0.4059	imputed	0.0007155	0.0001858	0.7723	2.49607	Alcohol	1q41
1	217031558	rs10538913	T	TCA	0.4053	imputed	0.0006206	0.000126	0.7147	2.43498	Alcohol	1q41
1	217032390	rs2813681	A	T	0.4042	imputed	0.0007011	0.0001455	0.7205	2.43025	Alcohol	1q41
1	217033213	rs2576254	C	T	0.4048	imputed	0.000753	0.0001587	0.7252	2.42869	Alcohol	1q41
1	217033313	rs2813683	T	C	0.4048	imputed	0.000753	0.0001587	0.7252	2.42869	Alcohol	1q41
1	217033329	rs1821788	T	G	0.4046	imputed	0.0007807	0.0001648	0.7251	2.41821	Alcohol	1q41
1	217033861	rs1370147	T	C	0.4054	imputed	0.0006388	0.00013	0.7108	2.4217	Alcohol	1q41
1	217033944	rs2576256	C	T	0.4054	imputed	0.0006388	0.00013	0.7108	2.4217	Alcohol	1q41
1	217035811	rs2263103	A	C	0.406	imputed	0.0006591	0.0001342	0.7103	2.41076	Alcohol	1q41
1	217036283	rs2813687	G	A	0.407	imputed	0.0005256	0.0001057	0.7086	2.46451	Alcohol	1q41
1	217036529	rs2576257	A	G	0.406	imputed	0.0006591	0.0001342	0.7103	2.41076	Alcohol	1q41
1	217036703	rs1436894	C	T	0.406	imputed	0.0006591	0.0001342	0.7103	2.41076	Alcohol	1q41
1	217037487	rs5780938	T	TG	0.4058	imputed	0.0006114	0.0001243	0.711	2.43802	Alcohol	1q41
1	217037899	rs2164616	T	C	0.4058	imputed	0.0006114	0.0001243	0.711	2.43802	Alcohol	1q41
1	217037912	rs11358051	G	GA	0.4069	imputed	0.0007894	0.0001584	0.7018	2.39314	Alcohol	1q41
1	217038068	rs10636044	CTT	C	0.4058	imputed	0.0006114	0.0001243	0.711	2.43802	Alcohol	1q41
1	217039371	rs7539722	A	G	0.4083	imputed	0.0009588	0.0002159	0.7404	2.43221	Alcohol	1q41
1	217039398	rs10863276	C	T	0.4091	imputed	0.001356	0.000303	0.7402	2.37012	Alcohol	1q41
1	217039867	rs2818802	G	A	0.4083	imputed	0.0009588	0.0002159	0.7404	2.43221	Alcohol	1q41
1	217039907	rs111604276	C	CT	0.4042	imputed	0.001033	0.0002256	0.7306	2.42486	Alcohol	1q41
1	217040850	rs1030848	T	C	0.4006	imputed	0.001431	0.0003054	0.7155	2.32037	Alcohol	1q41
1	217041214	rs2813690	T	G	0.4006	imputed	0.001431	0.0003054	0.7155	2.32037	Alcohol	1q41
1	217041632	rs1836965	A	G	0.4006	imputed	0.001431	0.0003054	0.7155	2.32037	Alcohol	1q41
1	217042496	rs2196561	A	G	0.3998	imputed	0.001022	0.0002177	0.7157	2.38185	Alcohol	1q41
1	217043178	rs2164615	T	C	0.3998	imputed	0.001022	0.0002177	0.7157	2.38185	Alcohol	1q41
1	217043927	rs2576245	G	A	0.4014	imputed	0.001215	0.0002578	0.7159	2.36677	Alcohol	1q41
1	217043935	rs2576246	T	C	0.4014	imputed	0.001215	0.0002578	0.7159	2.36677	Alcohol	1q41
1	217044601	rs2818806	C	T	0.4051	imputed	0.001509	0.0003236	0.7246	2.32307	Alcohol	1q41
1	217046137	rs1898313	T	A	0.3996	imputed	0.001699	0.0003761	0.7264	2.31576	Alcohol	1q41
1	217046587	rs2576249	C	G	0.3996	imputed	0.001699	0.0003761	0.7264	2.31576	Alcohol	1q41
1	217048991	rs2576232	C	T	0.4043	imputed	0.001555	0.000352	0.7424	2.39498	Alcohol	1q41
1	217049544	rs5780939	AT	A	0.4043	imputed	0.001555	0.000352	0.7424	2.39498	Alcohol	1q41
1	217050713	rs2818808	T	G	0.3986	imputed	0.001503	0.000335	0.7304	2.37745	Alcohol	1q41
1	217051456	rs2818809	A	T	0.3986	imputed	0.001503	0.000335	0.7304	2.37745	Alcohol	1q41
1	217052267	rs2818810	T	C	0.3979	imputed	0.001064	0.0002388	0.7344	2.50724	Alcohol	1q41
1	217052368	rs1370144	A	G	0.3979	imputed	0.001064	0.0002388	0.7344	2.50724	Alcohol	1q41
1	217052370	rs1370145	C	A	0.3979	imputed	0.001064	0.0002388	0.7344	2.50724	Alcohol	1q41
1	217053815	rs2576261	G	T	0.3107	imputed	0.0008368	0.0003653	0.8286	3.2216	Alcohol	1q41
1	218557465	rs5781032	GA	G	0.3091	imputed	0.0007037	0.0001648	0.5639	3.02025	Alcohol	1q41
1	226724202	rs510032	C	T	0.7973	imputed	0.00155	0.0004534	0.73046	2.72052	Alcohol	1q42.12
1	238984913	rs373525497	GAAAA	GAAA	0.7288	imputed	0.001987	0.0004446	2.66241	0.692974	Vitamin Use	1q43
1	239444924	rs35605954	A	AT	0.1588	imputed	0.001574	0.0003868	0.4964	2.48647	Alcohol	1q43
1	239781818	rs7546526	A	T	0.701	imputed	0.0006625	0.0002301	0.508647	1.7841	Alcohol	1q43
1	239794172	rs77777776	GAC	G	0.622	imputed	0.0001415	2.982e-05	0.574053	2.00367	Alcohol	1q43
1	239794794	rs6429147	G	C	0.6212	imputed	0.000119	2.545e-05	0.566893	2.00245	Alcohol	1q43
1	239798348	rs10925934	C	A	0.6199	imputed	0.0002432	5.091e-05	0.597015	1.98806	Alcohol	1q43
1	239798921	rs6700643	T	C	0.6127	imputed	0.000464	0.0001108	0.603136	1.89368	Alcohol	1q43
1	239799399	rs6665133	G	A	0.6127	imputed	0.000464	0.0001108	0.603136	1.89368	Alcohol	1q43
1	239800434	rs6655993	A	C	0.619	imputed	0.0002019	4.286e-05	0.588928	1.98761	Alcohol	1q43
1	239801025	rs2355231	T	G	0.619	imputed	0.0002019	4.286e-05	0.588928	1.98761	Alcohol	1q43
1	239801027	rs35541764	A	G	0.619	imputed	0.0002019	4.286e-05	0.588928	1.98761	Alcohol	1q43
1	239801454	rs10925937	A	G	0.6192	imputed	0.000211	4.451e-05	0.591366	1.98979	Alcohol	1q43
1	239802423	rs139538030	G	A	0.6199	imputed	0.0002432	5.091e-05	0.597015	1.98806	Alcohol	1q43
1	239802834	rs141895898	G	A	0.6127	imputed	0.000464	0.0001108	0.603136	1.89368	Alcohol	1q43
1	239803379	rs75840952	G	A	0.6127	imputed	0.000464	0.0001108	0.603136	1.89368	Alcohol	1q43
1	239806737	rs4540647	G	A	0.6199	imputed	0.0002432	5.091e-05	0.597015	1.98806	Alcohol	1q43
1	239807920	rs1867263	G	A	0.6199	genotyped	0.0002432	5.091e-05	0.597015	1.98806	Alcohol	1q43
1	239808491	rs2120241	A	T	0.6127	imputed	0.000464	0.0001108	0.603136	1.89368	Alcohol	1q43
1	239808725	rs4659548	A	T	0.6127	imputed	0.000464	0.0001108	0.603136	1.89368	Alcohol	1q43
1	239808731	rs10925940	A	C	0.6127	imputed	0.000464	0.0001108	0.603136	1.89368	Alcohol	1q43
1	239809029	rs10802785	G	C	0.6127	imputed	0.000464	0.0001108	0.603136	1.89368	Alcohol	1q43
1	239812538	rs10925941	G	A	0.6115	genotyped	0.0004284	0.0001036	0.600601	1.89404	Alcohol	1q43
1	239815285	rs66516657	G	GTTT	0.3376	imputed	0.001386	0.0003336	0.6314	1.94534	Alcohol	1q43
1	239817501	rs12409845	C	T	0.6067	imputed	0.002227	0.0004751	0.672043	1.88511	Alcohol	1q43
1	239829660	rs34849546	AT	A	0.5986	imputed	0.001741	0.000389	0.633312	1.82301	Alcohol	1q43
1	241361131	rs55756508	CA	C	0.8369	imputed	0.0007911	0.0001685	0.672948	4.26997	Alcohol	1q43
2	5997524	rs2564017	T	C	0.4333	imputed	0.001877	0.0004349	0.7417	2.34081	Alcohol	2p25.2
2	5999298	rs4669914	A	G	0.4248	imputed	0.001414	0.0003141	0.721	2.36272	Alcohol	2p25.2
2	6000502	rs2564019	T	G	0.4248	imputed	0.001414	0.0003141	0.721	2.36272	Alcohol	2p25.2
2	6000547	rs2564021	G	A	0.4326	imputed	0.001771	0.0003996	0.73	2.32067	Alcohol	2p25.2
2	6002186	rs1366737	A	G	0.4234	imputed	0.001623	0.0003735	0.7339	2.36536	Alcohol	2p25.2
2	6003766	rs965021	C	A	0.408	genotyped	0.0007929	0.000235	0.7951	2.54114	Alcohol	2p25.2
2	6005049	rs4669915	C	G	0.4602	imputed	0.0006611	0.0002007	0.7752	2.52948	Alcohol	2p25.2
2	6005101	rs4669916	A	G	0.4602	imputed	0.0006611	0.0002007	0.7752	2.52948	Alcohol	2p25.2
2	6005695	rs2564025	C	T	0.4067	imputed	0.0002143	4.524e-05	0.7163	2.73841	Alcohol	2p25.2
2	6007132	rs930107	T	G	0.4587	imputed	0.0002566	6.62e-05	0.7392	2.72173	Alcohol	2p25.2
2	6007363	rs1366736	G	A	0.4079	imputed	0.0001173	2.293e-05	0.6971	2.84626	Alcohol	2p25.2
2	6009457	rs2709446	A	G	0.3959	imputed	0.0003485	6.751e-05	0.6801	2.67279	Alcohol	2p25.2
2	8770773	rs12474187	A	G	0.7965	imputed	0.0002928	5.497e-05	0.098912	9.75463	Alcohol	2p25.1
2	9334071	rs66828929	C	T	0.6451	imputed	0.001321	0.0002772	3.66703	0.786074	Vitamin Use	2p25.1
2	9334707	rs13018261	G	A	0.6446	imputed	0.001159	0.0002523	3.74672	0.808354	Vitamin Use	2p25.1
2	9334884	rs12477619	C	T	0.6446	imputed	0.0008677	0.000185	3.84025	0.802056	Vitamin Use	2p25.1
2	9335500	rs6726136	A	C	0.5909	imputed	0.0006724	0.0001438	4.10509	0.831158	Vitamin Use	2p25.1
2	9337329	rs35976018	G	C	0.6424	imputed	0.001051	0.0002213	3.61664	0.792948	Vitamin Use	2p25.1
2	9337539	rs11886783	G	A	0.5902	imputed	0.0006555	0.0001384	4.08163	0.826409	Vitamin Use	2p25.1
2	9338238	rs6431988	T	C	0.6421	imputed	0.0009458	0.0001983	3.67242	0.793008	Vitamin Use	2p25.1
2	9338341	rs6431989	A	C	0.588	imputed	0.0004714	9.722e-05	4.1684	0.820713	Vitamin Use	2p25.1
2	9338614	rs34653780	G	A	0.6429	imputed	0.0007141	0.0001488	3.77501	0.792903	Vitamin Use	2p25.1
2	9338725	rs6738586	A	C	0.6415	imputed	0.0005454	0.0001134	3.84911	0.792651	Vitamin Use	2p25.1
2	9338744	rs11673718	A	C	0.6205	imputed	0.001196	0.0003819	4.3802	0.907814	Vitamin Use	2p25.1
2	9338942	rs35443034	A	G	0.642	imputed	0.0004139	8.494e-05	3.92311	0.788564	Vitamin Use	2p25.1
2	9340227	rs6743148	A	C	0.5939	genotyped	0.0002749	5.48e-05	4.10172	0.806949	Vitamin Use	2p25.1
2	9344570	rs6431990	A	G	0.6091	imputed	0.000693	0.0001398	3.88802	0.801489	Vitamin Use	2p25.1
2	9344759	rs7590536	A	C	0.61	imputed	0.0008062	0.0001656	3.81971	0.806356	Vitamin Use	2p25.1
2	19302441	rs6712047	C	T	0.4344	imputed	0.001108	0.0002271	2.764	0.727208	Vitamin Use	2p24.1
2	26226676	rs34628847	C	T	0.8353	imputed	0.0009137	0.0002258	0.664894	3.52916	Alcohol	2p23.3
2	26835631	rs12988344	C	T	0.7529	imputed	0.0003514	0.0001273	0.789889	3.19535	Alcohol	2p23.3
2	26840125	rs4665885	G	C	0.7568	imputed	0.0003359	0.0001204	0.782473	3.22802	Alcohol	2p23.3
2	26840492	rs6727852	T	C	0.7563	imputed	0.0003032	0.0001132	0.786164	3.24058	Alcohol	2p23.3
2	26861204	rs12151419	C	G	0.7391	imputed	0.000211	7.71e-05	0.766871	3.34003	Alcohol	2p23.3
2	27019374	rs35433705	TA	T	0.6745	imputed	0.001177	0.0004242	0.729395	2.37047	Alcohol	2p23.3
2	29815482	rs7561914	A	G	0.2852	imputed	0.001028	0.0003083	2.847	0.655664	Vitamin Use	2p23.2
2	29816800	rs6547957	G	A	0.2974	genotyped	0.000292	7.811e-05	3.201	0.660046	Vitamin Use	2p23.2
2	33734882	rs6729792	A	G	0.7638	imputed	0.000408	0.0003494	0.451875	1.54171	Alcohol	2p22.3
2	33809294	rs11066	G	A	0.7528	genotyped	0.0005743	0.0002939	0.477099	1.54102	Alcohol	2p22.3
2	33815384	rs6708570	G	T	0.7561	imputed	0.0007627	0.0004378	0.473037	1.50649	Alcohol	2p22.3
2	33941926	rs6755276	T	C	0.7574	genotyped	0.002175	0.0004827	0.593824	1.95144	Alcohol	2p22.3
2	33944259	rs6745005	G	C	0.8233	imputed	0.001184	0.0002569	0.501756	2.02648	Alcohol	2p22.3
2	33946524	rs1448552	C	G	0.7542	imputed	0.0008544	0.0001851	0.559597	1.99003	Alcohol	2p22.3
2	33947077	rs2367956	T	C	0.7542	imputed	0.0007591	0.0001632	0.557414	2.00436	Alcohol	2p22.3
2	33947848	rs1448550	A	G	0.8224	imputed	0.0005792	0.0001187	0.487329	2.13367	Alcohol	2p22.3
2	33950817	rs6713042	A	G	0.8242	imputed	0.001519	0.0003563	0.498753	1.99901	Alcohol	2p22.3
2	33951735	rs935623	G	T	0.806	imputed	0.001033	0.0002186	0.536769	2.13682	Alcohol	2p22.3
2	33952022	rs4670913	A	C	0.8032	imputed	0.0009054	0.0001835	0.55371	2.21839	Alcohol	2p22.3
2	33952413	rs4477896	C	T	0.7853	genotyped	0.001639	0.0003417	0.616523	2.25173	Alcohol	2p22.3
2	33953634	rs6543741	C	G	0.7777	imputed	0.0001794	3.275e-05	0.545256	2.44072	Alcohol	2p22.3
2	33954174	rs6706915	A	G	0.7777	imputed	0.0001794	3.275e-05	0.545256	2.44072	Alcohol	2p22.3
2	33954745	rs7585665	G	A	0.8037	imputed	0.0006169	0.0001221	0.542299	2.27094	Alcohol	2p22.3
2	38047063	rs7563723	C	T	0.3004	imputed	0.002198	0.0004937	0.7325	2.36011	Alcohol	2p22.2
2	38047356	rs7579091	T	A	0.3017	imputed	0.001951	0.0004333	0.7303	2.37859	Alcohol	2p22.2
2	38049956	rs4670220	C	G	0.3433	imputed	0.001699	0.0003555	0.696	2.14229	Alcohol	2p22.2
2	38050232	rs4670221	G	C	0.3045	imputed	0.001824	0.0004187	0.7385	2.38757	Alcohol	2p22.2
2	49564656	rs72833387	C	A	0.3649	imputed	0.001684	0.0003579	0.7334	3.51372	Smoking	2p16.3
2	51763529	rs2697996	A	G	0.5364	imputed	0.0004602	8.899e-05	0.675676	2.3825	Alcohol	2p16.3
2	51764360	rs17864534	T	C	0.5783	imputed	0.001256	0.000262	0.711744	2.31763	Alcohol	2p16.3
2	51765855	rs2698032	A	G	0.5701	imputed	0.001296	0.0002693	0.724638	2.26167	Alcohol	2p16.3
2	51768349	rs66542057	G	GA	0.5687	imputed	0.001284	0.0002902	0.749625	2.32154	Alcohol	2p16.3
2	51768912	rs7592062	G	A	0.5698	imputed	0.001053	0.0002235	0.735294	2.32835	Alcohol	2p16.3
2	51768939	rs2950945	G	A	0.5698	imputed	0.001053	0.0002235	0.735294	2.32835	Alcohol	2p16.3
2	51769196	rs1997326	G	T	0.5804	imputed	0.0006812	0.0001426	0.73046	2.4292	Alcohol	2p16.3
2	51769647	rs1528822	A	G	0.5689	imputed	0.0006821	0.00014	0.724113	2.3687	Alcohol	2p16.3
2	51770479	rs1528821	A	T	0.5688	imputed	0.0007026	0.0001455	0.727802	2.37456	Alcohol	2p16.3
2	51770480	rs1528820	G	A	0.5678	genotyped	0.0006662	0.0001366	0.724113	2.37492	Alcohol	2p16.3
2	51770770	rs1528819	A	G	0.569	imputed	0.0006857	0.0001406	0.724113	2.36638	Alcohol	2p16.3
2	51770818	rs1528818	G	A	0.569	imputed	0.0006857	0.0001406	0.724113	2.36638	Alcohol	2p16.3
2	51771417	rs1919434	T	C	0.5364	imputed	0.00165	0.0003702	0.744602	2.22801	Alcohol	2p16.3
2	51771557	rs1528817	A	G	0.5422	imputed	0.0006574	0.0001438	0.739098	2.39578	Alcohol	2p16.3
2	51772808	rs2698031	A	G	0.5441	imputed	0.001086	0.0002506	0.754148	2.34426	Alcohol	2p16.3
2	51773028	rs1358580	A	G	0.5441	imputed	0.001086	0.0002506	0.754148	2.34426	Alcohol	2p16.3
2	51773348	rs1358579	A	C	0.5836	imputed	0.0005555	0.0001135	0.729395	2.49793	Alcohol	2p16.3
2	51773393	rs1358578	G	A	0.5894	imputed	0.0003061	6.808e-05	0.748503	2.71985	Alcohol	2p16.3
2	51774235	rs2715083	C	T	0.5829	imputed	0.000367	7.306e-05	0.718391	2.54929	Alcohol	2p16.3
2	51774246	rs2715082	A	G	0.5678	imputed	0.0005319	0.000108	0.722543	2.45847	Alcohol	2p16.3
2	51775261	rs1528816	G	A	0.5368	imputed	0.0008448	0.0001839	0.729927	2.34477	Alcohol	2p16.3
2	51775273	rs1528815	G	C	0.5449	imputed	0.0009641	0.0002149	0.746269	2.34676	Alcohol	2p16.3
2	51775511	rs1528814	T	C	0.5393	imputed	0.001721	0.0003892	0.746269	2.22104	Alcohol	2p16.3
2	51775770	rs10605724	C	CAT	0.5439	imputed	0.001729	0.0003885	0.749064	2.22076	Alcohol	2p16.3
2	51775814	rs2715081	C	T	0.5439	imputed	0.001729	0.0003885	0.749064	2.22076	Alcohol	2p16.3
2	51775858	rs2715080	A	G	0.5704	imputed	0.0005063	0.000103	0.723066	2.47202	Alcohol	2p16.3
2	51776115	rs12991486	A	G	0.5767	imputed	0.0004332	8.383e-05	0.702247	2.47444	Alcohol	2p16.3
2	51776814	rs182639807	A	G	0.5694	imputed	0.001425	0.0003051	0.73692	2.31445	Alcohol	2p16.3
2	51777005	rs200053552	ATATTT	A	0.5562	imputed	0.001281	0.0002718	0.734214	2.27593	Alcohol	2p16.3
2	51777135	rs200925889	T	TA	0.5835	imputed	0.0005064	0.0001034	0.725689	2.5067	Alcohol	2p16.3
2	51777241	rs11563043	C	G	0.5532	imputed	0.001516	0.0003338	0.744048	2.2726	Alcohol	2p16.3
2	51777658	rs142161940	G	A	0.5578	imputed	0.001517	0.0003322	0.746269	2.27244	Alcohol	2p16.3
2	51778607	rs67730279	AG	A	0.5578	imputed	0.001517	0.0003322	0.746269	2.27244	Alcohol	2p16.3
2	51778609	rs138862987	T	A	0.5578	imputed	0.001517	0.0003322	0.746269	2.27244	Alcohol	2p16.3
2	51778654	rs2715084	T	C	0.5578	imputed	0.001517	0.0003322	0.746269	2.27244	Alcohol	2p16.3
2	51778714	rs2715085	A	T	0.5852	imputed	0.0003785	7.338e-05	0.708215	2.50873	Alcohol	2p16.3
2	51778721	rs2715086	T	A	0.5577	imputed	0.0009024	0.0001906	0.734754	2.32591	Alcohol	2p16.3
2	51778738	rs2715087	A	G	0.583	imputed	0.00052	0.0001023	0.708717	2.46082	Alcohol	2p16.3
2	51778828	rs2715088	T	C	0.5577	imputed	0.0009024	0.0001906	0.734754	2.32591	Alcohol	2p16.3
2	51779120	rs2715089	C	A	0.5577	imputed	0.0009024	0.0001906	0.734754	2.32591	Alcohol	2p16.3
2	51779847	rs2204730	A	G	0.5936	imputed	0.0008233	0.000165	0.684463	2.28611	Alcohol	2p16.3
2	51780150	rs2222779	A	G	0.5513	imputed	0.0009826	0.0002135	0.738007	2.32663	Alcohol	2p16.3
2	51780259	rs2698029	G	T	0.5587	imputed	0.0009375	0.0001996	0.738007	2.32663	Alcohol	2p16.3
2	51781034	rs2715079	G	A	0.5564	imputed	0.0008505	0.0001883	0.75188	2.41684	Alcohol	2p16.3
2	51781853	rs2698028	C	T	0.5586	genotyped	0.0009366	0.0001999	0.738552	2.32908	Alcohol	2p16.3
2	51781880	rs2698027	T	A	0.5587	imputed	0.0009746	0.0002084	0.739645	2.32447	Alcohol	2p16.3
2	51782111	rs2715078	A	G	0.585	imputed	0.000288	5.633e-05	0.713267	2.5611	Alcohol	2p16.3
2	51782284	rs2715077	C	A	0.5587	imputed	0.0009746	0.0002084	0.739645	2.32447	Alcohol	2p16.3
2	51782507	rs2698026	G	A	0.553	imputed	0.001084	0.0002423	0.747384	2.3312	Alcohol	2p16.3
2	51782971	rs13035778	A	G	0.5843	imputed	0.0002703	5.226e-05	0.708717	2.55947	Alcohol	2p16.3
2	51783014	rs13035960	C	T	0.553	imputed	0.001084	0.0002423	0.747384	2.3312	Alcohol	2p16.3
2	51783396	rs76920729	C	G	0.5531	imputed	0.001126	0.000252	0.748503	2.32743	Alcohol	2p16.3
2	51784017	rs147644186	G	T	0.553	imputed	0.001084	0.0002423	0.747384	2.3312	Alcohol	2p16.3
2	51784409	rs146741962	G	A	0.5577	imputed	0.0008751	0.000184	0.733138	2.32816	Alcohol	2p16.3
2	51784430	rs145277379	T	A	0.5586	imputed	0.0009366	0.0001999	0.738552	2.32908	Alcohol	2p16.3
2	51784626	rs141500117	C	T	0.553	imputed	0.001084	0.0002423	0.747384	2.3312	Alcohol	2p16.3
2	51784658	rs79223146	C	T	0.5569	imputed	0.001013	0.0002122	0.731529	2.30185	Alcohol	2p16.3
2	51784796	rs141527667	C	T	0.5586	imputed	0.0009366	0.0001999	0.738552	2.32908	Alcohol	2p16.3
2	51785000	rs2465527	A	G	0.5577	imputed	0.0008751	0.000184	0.733138	2.32816	Alcohol	2p16.3
2	51785018	rs2465528	C	G	0.553	imputed	0.001084	0.0002423	0.747384	2.3312	Alcohol	2p16.3
2	51785460	rs2950943	C	T	0.585	imputed	0.0002734	5.339e-05	0.712758	2.56942	Alcohol	2p16.3
2	51785617	rs2950942	C	T	0.5577	imputed	0.0008348	0.0001742	0.73046	2.3315	Alcohol	2p16.3
2	51786142	rs2715062	G	A	0.5576	genotyped	0.0009014	0.0001908	0.735835	2.33007	Alcohol	2p16.3
2	51786520	rs2698024	G	A	0.552	genotyped	0.001044	0.0002312	0.744602	2.33198	Alcohol	2p16.3
2	51786784	rs2698023	A	G	0.5833	imputed	0.0002582	4.956e-05	0.705716	2.55973	Alcohol	2p16.3
2	51787982	rs2698022	C	A	0.5576	imputed	0.0009014	0.0001908	0.735835	2.33007	Alcohol	2p16.3
2	51788504	rs2698021	G	C	0.552	imputed	0.001044	0.0002312	0.744602	2.33198	Alcohol	2p16.3
2	51789314	rs2715061	C	G	0.553	imputed	0.001084	0.0002423	0.747384	2.3312	Alcohol	2p16.3
2	51789363	rs2698020	C	T	0.5586	imputed	0.0009366	0.0001999	0.738552	2.32908	Alcohol	2p16.3
2	51789989	rs2698019	T	C	0.5849	imputed	0.0002695	5.262e-05	0.712758	2.57313	Alcohol	2p16.3
2	51790017	rs70958670	CT	C	0.5586	imputed	0.0009366	0.0001999	0.738552	2.32908	Alcohol	2p16.3
2	51790295	rs2715060	G	A	0.5539	imputed	0.0009337	0.0002003	0.736377	2.32957	Alcohol	2p16.3
2	51791380	rs1919433	G	C	0.5588	imputed	0.0009166	0.0001944	0.735294	2.33205	Alcohol	2p16.3
2	51791446	rs1919432	C	T	0.5587	imputed	0.0008807	0.0001864	0.734754	2.33849	Alcohol	2p16.3
2	51791575	rs1569192	G	A	0.5587	imputed	0.0008807	0.0001864	0.734754	2.33849	Alcohol	2p16.3
2	51791585	rs1569191	C	T	0.585	imputed	0.0002481	4.798e-05	0.707714	2.58384	Alcohol	2p16.3
2	51791767	rs1569190	G	T	0.5587	imputed	0.0008807	0.0001864	0.734754	2.33849	Alcohol	2p16.3
2	51792042	rs1609362	C	T	0.585	imputed	0.0002481	4.798e-05	0.707714	2.58384	Alcohol	2p16.3
2	51792223	rs1609361	A	G	0.5588	imputed	0.0009166	0.0001944	0.735294	2.33205	Alcohol	2p16.3
2	51792642	rs139059182	T	TCTTTTA	0.5541	imputed	0.001117	0.000254	0.749064	2.3379	Alcohol	2p16.3
2	51792813	rs2698017	T	C	0.585	imputed	0.0002481	4.798e-05	0.707714	2.58384	Alcohol	2p16.3
2	51792896	rs1528813	A	T	0.5597	imputed	0.0009647	0.0002087	0.740192	2.3372	Alcohol	2p16.3
2	51793338	rs1528812	G	C	0.5597	imputed	0.0009647	0.0002087	0.740192	2.3372	Alcohol	2p16.3
2	51793595	rs2698015	C	T	0.5597	imputed	0.0009647	0.0002087	0.740192	2.3372	Alcohol	2p16.3
2	51794327	rs1406429	C	T	0.5574	imputed	0.0006876	0.0001531	0.745712	2.45058	Alcohol	2p16.3
2	51794752	rs1581667	C	T	0.5528	imputed	0.001086	0.0002541	0.755287	2.40614	Alcohol	2p16.3
2	51795175	rs59805749	A	AT	0.5512	imputed	0.001362	0.0003046	0.744048	2.34124	Alcohol	2p16.3
2	51795760	rs61081601	CTATCT	C	0.5571	imputed	0.00137	0.0002892	0.728332	2.30339	Alcohol	2p16.3
2	51795922	rs2698014	T	G	0.5564	imputed	0.001904	0.0004224	0.745156	2.28856	Alcohol	2p16.3
2	51795951	rs2715057	C	T	0.5564	imputed	0.001904	0.0004224	0.745156	2.28856	Alcohol	2p16.3
2	51796148	rs1528811	C	T	0.5581	imputed	0.001424	0.0003026	0.730994	2.30307	Alcohol	2p16.3
2	51796267	rs1528810	C	T	0.5581	imputed	0.001424	0.0003026	0.730994	2.30307	Alcohol	2p16.3
2	51796413	rs1528809	G	A	0.5581	imputed	0.001424	0.0003026	0.730994	2.30307	Alcohol	2p16.3
2	51797785	rs2698011	G	T	0.5516	imputed	0.002056	0.0004742	0.752445	2.29684	Alcohol	2p16.3
2	51798110	rs10571273	TGGA	T	0.5793	imputed	0.0002892	5.83e-05	0.713776	2.65739	Alcohol	2p16.3
2	51799271	rs2715076	C	A	0.5507	imputed	0.001478	0.0003157	0.728332	2.2983	Alcohol	2p16.3
2	51800486	rs1528808	T	A	0.5545	imputed	0.001426	0.0003013	0.727802	2.29808	Alcohol	2p16.3
2	51802246	rs2715075	A	G	0.5441	imputed	0.00171	0.0003614	0.681663	2.1409	Alcohol	2p16.3
2	51803242	rs2715074	G	A	0.5643	imputed	0.0003815	7.41e-05	0.638978	2.31766	Alcohol	2p16.3
2	55293329	chr2:55293329	TTG	T	0.7519	imputed	0.001737	0.0004098	0.642261	3.39282	Smoking	2p16.1
2	55868418	rs10713596	A	AT	0.8484	imputed	0.0001703	0.0002035	0.294377	2.13008	Alcohol	2p16.1
2	57438161	rs7597343	A	G	0.5148	imputed	0.000512	0.0001058	3.1407	0.798958	Vitamin Use	2p16.1
2	57440865	rs12999363	G	A	0.2427	imputed	0.0009261	0.0004644	2.815	0.620144	Vitamin Use	2p16.1
2	57440868	rs12999505	G	A	0.2427	imputed	0.0009261	0.0004644	2.815	0.620144	Vitamin Use	2p16.1
2	57440881	rs12999520	G	A	0.2427	imputed	0.0009261	0.0004644	2.815	0.620144	Vitamin Use	2p16.1
2	57564797	rs34675702	C	CT	0.4767	imputed	0.002097	0.0004691	3.01568	0.713433	Vitamin Use	2p16.1
2	59143236	rs17618792	A	G	0.8584	imputed	0.001213	0.0003519	0.554324	3.24926	Smoking	2p16.1
2	66870389	rs28805082	G	T	0.1557	imputed	0.0001439	0.0003179	0.4696	2.67672	Smoking	2p14
2	66881492	rs4346369	G	A	0.1654	imputed	0.0002319	0.0004716	0.4883	2.63145	Smoking	2p14
2	66892643	rs12475007	A	G	0.1366	imputed	0.0001786	0.0004877	0.4556	2.56594	Smoking	2p14
2	70851539	rs11689179	C	T	0.6634	imputed	0.000805	0.0001827	4.27899	0.823516	Vitamin Use	2p13.3
2	70851986	rs149366496	C	T	0.6627	imputed	0.000597	0.0001314	4.38404	0.815788	Vitamin Use	2p13.3
2	70852249	rs115755612	G	T	0.6861	imputed	0.0005878	0.0001147	3.96983	0.719302	Vitamin Use	2p13.3
2	70852251	rs114030315	G	A	0.6861	imputed	0.0005878	0.0001147	3.96983	0.719302	Vitamin Use	2p13.3
2	70852276	rs143608276	C	G	0.6685	imputed	0.0007744	0.0001802	4.22654	0.827598	Vitamin Use	2p13.3
2	70852358	rs143144250	C	A	0.6617	imputed	0.0005591	0.0001247	4.41696	0.823445	Vitamin Use	2p13.3
2	70852451	rs146676875	A	T	0.6617	imputed	0.0005591	0.0001247	4.41696	0.823445	Vitamin Use	2p13.3
2	72343098	rs62150070	C	T	0.8478	imputed	0.001055	0.0004327	0.429369	1.84754	Smoking	2p13.2
2	73955571	rs17009372	A	G	0.2387	imputed	0.0004785	0.0001893	0.6098	2.85081	Smoking	2p13.1
2	75778211	rs10173804	A	G	0.1335	imputed	0.001088	0.000333	0.5693	3.46988	Smoking	2p12
2	75778286	rs6732989	C	T	0.1422	genotyped	0.002002	0.0004871	0.6183	3.16446	Smoking	2p12
2	75780751	rs4853162	T	C	0.1207	imputed	0.001667	0.0003719	0.6096	3.94228	Smoking	2p12
2	75781427	rs12052470	T	C	0.1182	imputed	0.001609	0.0003995	0.5795	3.74009	Smoking	2p12
2	76704590	rs1921242	C	T	0.1724	imputed	0.001864	0.0004034	3.31	0.689804	Vitamin Use	2p12
2	76708203	rs59420748	G	T	0.1647	imputed	0.001903	0.0004388	3.216	0.657672	Vitamin Use	2p12
2	76714567	rs12466281	G	A	0.1755	imputed	0.002029	0.0004402	3.204	0.692064	Vitamin Use	2p12
2	76722305	rs17012789	C	T	0.1754	imputed	0.002085	0.0004613	3.213	0.687903	Vitamin Use	2p12
2	76725088	rs12618802	G	A	0.1757	imputed	0.001907	0.0004072	3.226	0.696816	Vitamin Use	2p12
2	76731286	chr2:76731286	CTT	CT	0.1531	imputed	0.000155	2.904e-05	5.146	0.653027	Vitamin Use	2p12
2	76738900	rs71924718	T	TTAGA	0.1705	imputed	0.001694	0.0004279	3.087	0.64117	Vitamin Use	2p12
2	78811800	rs200074059	C	CATATATAT	0.7795	imputed	0.001105	0.0003632	0.510465	1.78173	Alcohol	2p12
2	78818453	rs2969615	A	C	0.7055	imputed	0.0004884	0.0003308	0.492126	1.55098	Alcohol	2p12
2	78823792	rs1239070	C	G	0.7142	imputed	0.0002971	0.000156	0.490918	1.65907	Alcohol	2p12
2	78826234	rs1717554	A	C	0.7138	genotyped	0.0003694	0.000187	0.499251	1.65809	Alcohol	2p12
2	78826847	rs1521499	A	G	0.7132	imputed	0.000468	0.0002198	0.506586	1.66366	Alcohol	2p12
2	78827100	rs1717553	T	C	0.7132	imputed	0.000468	0.0002198	0.506586	1.66366	Alcohol	2p12
2	78830744	rs1239078	A	G	0.683	imputed	0.0004996	0.000253	0.519751	1.6329	Alcohol	2p12
2	78832777	rs1915703	G	A	0.6824	imputed	0.0006345	0.0002952	0.527704	1.64036	Alcohol	2p12
2	78837445	rs1239077	A	G	0.6837	imputed	0.0006143	0.0002877	0.526593	1.64048	Alcohol	2p12
2	86181355	rs375963062	GA	GGAA	0.3711	imputed	0.0003735	0.0001483	0.574383	2.12341	Smoking	2p11.2
2	86184199	rs6708525	C	T	0.3253	imputed	0.0008552	0.0004054	0.5963	1.85151	Smoking	2p11.2
2	86184441	rs6737454	A	G	0.3253	imputed	0.0008552	0.0004054	0.5963	1.85151	Smoking	2p11.2
2	86184486	rs6547651	T	G	0.3253	genotyped	0.0008552	0.0004054	0.5963	1.85151	Smoking	2p11.2
2	86184866	rs13397189	G	T	0.2862	imputed	0.0005976	0.0002915	0.5768	1.87056	Smoking	2p11.2
2	86185013	rs12714161	A	G	0.2862	imputed	0.0005976	0.0002915	0.5768	1.87056	Smoking	2p11.2
2	86185165	rs10181091	G	A	0.2862	imputed	0.0005976	0.0002915	0.5768	1.87056	Smoking	2p11.2
2	86185291	rs6713002	G	A	0.2862	genotyped	0.0005976	0.0002915	0.5768	1.87056	Smoking	2p11.2
2	86185319	rs6728146	T	C	0.2862	imputed	0.0005976	0.0002915	0.5768	1.87056	Smoking	2p11.2
2	86187595	rs1866242	A	C	0.3234	genotyped	0.0006312	0.0003261	0.5844	1.85079	Smoking	2p11.2
2	86189720	rs13000793	G	T	0.3246	imputed	0.0008157	0.0003965	0.5945	1.84711	Smoking	2p11.2
2	86192765	rs201759716	G	GTATTCT	0.3243	imputed	0.0007837	0.0003834	0.5937	1.84997	Smoking	2p11.2
2	86198433	rs10183118	A	T	0.3255	imputed	0.0007969	0.0003815	0.5923	1.84975	Smoking	2p11.2
2	86241531	rs879649	T	C	0.3143	imputed	0.001056	0.0004659	0.6029	1.81413	Smoking	2p11.2
2	86248309	rs4832233	T	C	0.3132	genotyped	0.0009309	0.0004286	0.5991	1.81348	Smoking	2p11.2
2	86253581	rs10173155	T	C	0.3138	imputed	0.001018	0.0004577	0.6018	1.81202	Smoking	2p11.2
2	105854944	rs34103641	T	G	0.8571	imputed	0.001578	0.0003351	0.58072	2.74183	Alcohol	2q12.1
2	105862656	rs34686799	C	T	0.8604	imputed	0.0006883	0.0001435	0.48216	2.5867	Alcohol	2q12.1
2	106553137	rs145656502	A	AAC	0.6927	imputed	0.001411	0.0003353	2.82486	0.699396	Vitamin Use	2q12.2
2	112268892	rs143227121	A	G	0.619	imputed	0.001675	0.0003512	3.39098	0.774373	Vitamin Use	2q13
2	114853946	rs34370275	A	AT	0.6801	imputed	0.00197	0.0004165	0.662252	2.10573	Alcohol	2q14.1
2	121202152	rs4280462	T	C	0.7751	genotyped	0.000773	0.0004089	0.817661	2.79351	Alcohol	2q14.2
2	121203172	rs10198521	T	C	0.7747	imputed	0.0008917	0.0004616	0.818331	2.76463	Alcohol	2q14.2
2	121203817	rs4295009	A	G	0.7747	imputed	0.0008917	0.0004616	0.818331	2.76463	Alcohol	2q14.2
2	121207018	rs6758808	A	T	0.8497	imputed	0.0006414	0.0003312	0.744048	3.42248	Alcohol	2q14.2
2	130877584	rs201936889	G	T	0.8756	imputed	0.001326	0.0003174	0.517331	12.6301	Alcohol	2q21.1
2	133653447	rs6714846	C	T	0.8494	imputed	0.0004997	9.658e-05	0.673401	4.67964	Smoking	2q21.2
2	133654970	rs62178886	T	C	0.849	imputed	0.0003431	6.493e-05	0.668003	4.8301	Smoking	2q21.2
2	133657429	rs13036028	A	G	0.847	imputed	0.0004106	7.847e-05	0.66313	4.46853	Smoking	2q21.2
2	133657547	rs35617384	T	G	0.847	imputed	0.0004106	7.847e-05	0.66313	4.46853	Smoking	2q21.2
2	133657593	rs11883458	A	G	0.8188	genotyped	0.0006975	0.0001586	0.796178	4.52889	Smoking	2q21.2
2	133658324	rs1989735	A	T	0.8178	imputed	0.0004559	0.0001092	0.807103	4.79277	Smoking	2q21.2
2	133661411	rs1020429	T	C	0.8155	imputed	0.0005583	0.0001164	0.764526	4.45268	Smoking	2q21.2
2	133661585	rs62178889	G	A	0.8474	imputed	0.0003373	6.446e-05	0.632511	4.43245	Smoking	2q21.2
2	133664909	rs6756307	T	C	0.8446	imputed	0.0002438	4.554e-05	0.672495	5.05255	Smoking	2q21.2
2	133665176	rs11280545	A	ATAATCAAGG	0.8165	imputed	0.0003703	7.937e-05	0.78064	4.86683	Smoking	2q21.2
2	133665180	rs113699869	A	T	0.8155	imputed	0.0003654	7.834e-05	0.78064	4.86987	Smoking	2q21.2
2	133669222	rs6718552	T	C	0.8165	imputed	0.0001958	3.802e-05	0.739645	5.00775	Smoking	2q21.2
2	133670711	rs1447541	T	G	0.8152	imputed	0.0001109	2.128e-05	0.73692	5.29396	Smoking	2q21.2
2	133671009	rs1447545	A	T	0.8165	imputed	0.0001958	3.802e-05	0.739645	5.00775	Smoking	2q21.2
2	133673105	rs34754965	T	C	0.8254	imputed	0.0003212	6.761e-05	0.75188	4.86024	Smoking	2q21.2
2	133675962	rs62178917	C	T	0.8509	imputed	0.0001445	2.644e-05	0.608273	4.97361	Smoking	2q21.2
2	133677711	rs11461871	A	AT	0.8108	imputed	9.9e-05	1.845e-05	0.725689	5.25481	Smoking	2q21.2
2	133678269	rs13014801	T	A	0.8492	imputed	9.047e-05	1.617e-05	0.58651	4.95782	Smoking	2q21.2
2	133682854	rs11897541	A	G	0.8295	imputed	0.0009087	0.0001843	0.703235	4.02078	Smoking	2q21.2
2	133683067	rs7588407	G	A	0.8263	imputed	0.0008693	0.000202	0.769823	4.31273	Smoking	2q21.2
2	133683196	rs67609170	C	T	0.8521	imputed	0.0001332	2.404e-05	0.643501	5.58594	Smoking	2q21.2
2	133684518	rs1898564	G	C	0.8227	imputed	0.0002424	5.549e-05	0.76746	5.10279	Smoking	2q21.2
2	133684837	rs1898563	T	C	0.8215	imputed	0.0002823	6.599e-05	0.76746	4.82679	Smoking	2q21.2
2	133688972	rs1370602	T	C	0.8169	genotyped	0.0003767	0.000124	0.857633	4.83991	Smoking	2q21.2
2	133689541	rs17398599	G	C	0.8475	imputed	5.604e-05	1.117e-05	0.728863	6.92178	Smoking	2q21.2
2	133694153	rs281580	T	C	0.7609	imputed	0.0004728	0.0001027	0.777001	3.98462	Smoking	2q21.2
2	133694735	rs281579	G	C	0.7435	imputed	0.001182	0.0003498	0.84317	3.53234	Smoking	2q21.2
2	133695286	rs7597826	A	G	0.7406	imputed	0.001094	0.0003121	0.837521	3.55333	Smoking	2q21.2
2	133696308	rs12999715	G	A	0.8534	imputed	0.001556	0.0003679	0.783699	5.04636	Smoking	2q21.2
2	133698894	rs13016800	C	A	0.8552	imputed	0.00107	0.0002277	0.74239	5.10234	Smoking	2q21.2
2	133699058	rs71955297	A	ATTCT	0.7367	imputed	0.001491	0.0003794	0.815661	3.32787	Smoking	2q21.2
2	133699078	rs281578	T	A	0.7579	imputed	0.0005374	0.0001104	0.759878	3.81465	Smoking	2q21.2
2	133699811	rs281577	T	C	0.7579	imputed	0.0005374	0.0001104	0.759878	3.81465	Smoking	2q21.2
2	133700145	rs281576	A	C	0.7564	imputed	0.0004336	9.008e-05	0.764526	3.88479	Smoking	2q21.2
2	133700309	rs281575	T	G	0.7362	imputed	0.001448	0.0003604	0.810373	3.32529	Smoking	2q21.2
2	133700493	rs281574	T	G	0.7505	imputed	0.0004153	8.159e-05	0.744602	3.90867	Smoking	2q21.2
2	133703687	rs13012637	G	A	0.8554	imputed	0.001287	0.0002798	0.749625	4.95129	Smoking	2q21.2
2	133704357	rs13018802	G	C	0.8548	imputed	0.001228	0.0002628	0.742942	4.94965	Smoking	2q21.2
2	133706868	rs281581	A	G	0.7674	imputed	0.00162	0.0003386	0.740741	3.14273	Smoking	2q21.2
2	133707440	rs281582	G	A	0.7715	imputed	0.002061	0.0004391	0.74239	3.04883	Smoking	2q21.2
2	133708674	rs281584	A	G	0.7365	imputed	0.00148	0.0003312	0.784929	3.18172	Smoking	2q21.2
2	133715150	rs148343998	A	ATCT	0.7304	imputed	0.001311	0.0002717	0.747384	3.11021	Smoking	2q21.2
2	134184095	rs4953881	C	G	0.628	imputed	0.001193	0.0003725	0.510725	3.14874	Smoking	2q21.2
2	150230301	rs4667437	G	A	0.7862	genotyped	0.001982	0.0004264	3.70782	0.764973	Vitamin Use	2q23.2
2	155029164	rs139684088	A	AGT	0.8253	imputed	0.0007343	0.0002634	4.08664	0.487258	Vitamin Use	2q24.1
2	156767021	rs140971959	T	TTG	0.1914	imputed	0.0005891	0.0002094	0.4648	2.49505	Alcohol	2q24.1
2	174314989	rs6748914	A	C	0.6938	imputed	0.0004531	8.767e-05	0.520291	3.83131	Alcohol	2q31.1
2	179040167	rs4019606	CT	C	0.5264	imputed	0.001046	0.0002875	0.7821	2.3901	Alcohol	2q31.2
2	179048510	rs334079	G	A	0.5281	imputed	0.0005477	0.0001214	0.745	2.41901	Alcohol	2q31.2
2	179048646	rs334080	A	G	0.5281	imputed	0.0005477	0.0001214	0.745	2.41901	Alcohol	2q31.2
2	179053468	rs186736	A	G	0.5359	imputed	0.002026	0.0004623	0.7498	2.14668	Alcohol	2q31.2
2	179054902	rs5836645	TA	T	0.5785	imputed	0.001046	0.0002192	0.6377	2.05339	Alcohol	2q31.2
2	202154397	rs6715284	C	G	0.8792	imputed	0.0001159	5.855e-05	0.402576	3.1087	Smoking	2q33.1
2	202171573	rs13408294	C	G	0.8792	imputed	0.0001159	5.855e-05	0.402576	3.1087	Smoking	2q33.1
2	202193463	rs2019097	A	G	0.8816	imputed	7.37e-05	4.049e-05	0.372995	3.08006	Smoking	2q33.1
2	203040926	rs35168516	CT	C	0.6395	imputed	0.00227	0.0004895	0.67659	2.20172	Alcohol	2q33.1
2	205779426	rs12474849	G	C	0.7601	imputed	0.0004883	0.0001819	11.1819	0.971497	Vitamin Use	2q33.3
2	208339770	rs66871068	A	G	0.1594	imputed	0.0006504	0.0001818	5.259	0.825663	Vitamin Use	2q33.3
2	208342620	rs67838094	T	A	0.1533	imputed	0.0007641	0.0002985	5.317	0.874115	Vitamin Use	2q33.3
2	208342651	rs67802215	T	C	0.1575	imputed	0.0006653	0.0001939	5.26	0.827398	Vitamin Use	2q33.3
2	208343024	rs35204174	C	T	0.1594	imputed	0.0006504	0.0001818	5.259	0.825663	Vitamin Use	2q33.3
2	208344499	rs11471971	TA	T	0.1603	imputed	0.000412	0.0001056	5.535	0.803129	Vitamin Use	2q33.3
2	208346377	rs68083791	A	C	0.1594	imputed	0.0006504	0.0001818	5.259	0.825663	Vitamin Use	2q33.3
2	208351101	chr2:208351101	<CN0>	C	0.1588	imputed	0.0004772	0.0001352	5.443	0.825159	Vitamin Use	2q33.3
2	208359507	rs13027546	C	G	0.1617	imputed	0.0002909	7.111e-05	5.612	0.802516	Vitamin Use	2q33.3
2	208364731	rs35579591	T	C	0.1617	imputed	0.0002909	7.111e-05	5.612	0.802516	Vitamin Use	2q33.3
2	208365959	rs34438531	C	T	0.1611	imputed	0.0001892	4.558e-05	6.16	0.803264	Vitamin Use	2q33.3
2	208369213	rs13010104	T	C	0.1617	genotyped	8.593e-05	2.113e-05	6.728	0.803323	Vitamin Use	2q33.3
2	208369294	rs13010676	A	G	0.1617	imputed	8.593e-05	2.113e-05	6.728	0.803323	Vitamin Use	2q33.3
2	208369715	rs13016205	G	C	0.1568	imputed	0.0002533	5.074e-05	5.827	0.755179	Vitamin Use	2q33.3
2	208384687	rs2709371	G	A	0.1852	imputed	0.001433	0.000296	3.37	0.708037	Vitamin Use	2q33.3
2	208386024	rs2709373	C	T	0.1852	imputed	0.001433	0.000296	3.37	0.708037	Vitamin Use	2q33.3
2	208386604	rs2709374	C	G	0.1816	imputed	0.00141	0.0002909	3.367	0.705387	Vitamin Use	2q33.3
2	208386799	rs2551660	T	C	0.1823	imputed	0.001506	0.0003123	3.369	0.711196	Vitamin Use	2q33.3
2	208388923	rs2709375	A	G	0.1852	imputed	0.001433	0.000296	3.37	0.708037	Vitamin Use	2q33.3
2	208392132	rs2551637	C	T	0.1852	imputed	0.001433	0.000296	3.37	0.708037	Vitamin Use	2q33.3
2	208393107	rs34317727	C	CT	0.1816	imputed	0.00141	0.0002909	3.367	0.705387	Vitamin Use	2q33.3
2	208393907	rs2709377	A	T	0.1816	imputed	0.00141	0.0002909	3.367	0.705387	Vitamin Use	2q33.3
2	208394531	rs2464976	T	G	0.1813	imputed	0.00139	0.0002865	3.368	0.704249	Vitamin Use	2q33.3
2	208396187	rs2551639	G	A	0.1845	imputed	0.001368	0.0002816	3.372	0.704074	Vitamin Use	2q33.3
2	208398929	rs889895	G	A	0.1845	imputed	0.001354	0.0002786	3.368	0.702902	Vitamin Use	2q33.3
2	208412092	rs2709356	T	C	0.1804	imputed	0.001685	0.0003537	3.368	0.720415	Vitamin Use	2q33.3
2	208412532	rs2709357	G	A	0.1832	imputed	0.001604	0.0003347	3.368	0.71671	Vitamin Use	2q33.3
2	208413497	rs2551642	A	C	0.1804	imputed	0.001685	0.0003537	3.368	0.720415	Vitamin Use	2q33.3
2	208417937	rs2709398	C	T	0.1804	imputed	0.001685	0.0003537	3.368	0.720415	Vitamin Use	2q33.3
2	208418101	rs2709399	T	C	0.1804	imputed	0.001685	0.0003537	3.368	0.720415	Vitamin Use	2q33.3
2	208418313	rs2709400	G	A	0.1804	imputed	0.001685	0.0003537	3.368	0.720415	Vitamin Use	2q33.3
2	208418332	rs2551917	A	G	0.1804	imputed	0.001685	0.0003537	3.368	0.720415	Vitamin Use	2q33.3
2	208420977	rs2709402	A	C	0.1804	imputed	0.001685	0.0003537	3.368	0.720415	Vitamin Use	2q33.3
2	208422263	rs2709403	A	G	0.1804	imputed	0.001685	0.0003537	3.368	0.720415	Vitamin Use	2q33.3
2	208422335	rs2709404	T	C	0.1804	imputed	0.001685	0.0003537	3.368	0.720415	Vitamin Use	2q33.3
2	208423429	rs2709378	T	C	0.1804	imputed	0.001685	0.0003537	3.368	0.720415	Vitamin Use	2q33.3
2	208429159	rs2709381	C	T	0.1804	imputed	0.001685	0.0003537	3.368	0.720415	Vitamin Use	2q33.3
2	208429234	rs144533016	TA	T	0.1765	imputed	0.001328	0.0002786	3.591	0.727178	Vitamin Use	2q33.3
2	208430383	rs2551919	T	C	0.1804	imputed	0.001685	0.0003537	3.368	0.720415	Vitamin Use	2q33.3
2	208431830	rs2551920	G	C	0.1804	imputed	0.001685	0.0003537	3.368	0.720415	Vitamin Use	2q33.3
2	208433244	rs35119018	G	GC	0.1804	imputed	0.001685	0.0003537	3.368	0.720415	Vitamin Use	2q33.3
2	208433754	rs71412420	GATAC	G	0.1804	imputed	0.001685	0.0003537	3.368	0.720415	Vitamin Use	2q33.3
2	208434645	rs2709385	T	C	0.1804	imputed	0.001685	0.0003537	3.368	0.720415	Vitamin Use	2q33.3
2	208435555	rs2551921	C	T	0.1804	imputed	0.001685	0.0003537	3.368	0.720415	Vitamin Use	2q33.3
2	208437433	rs2551643	A	G	0.1804	imputed	0.001685	0.0003537	3.368	0.720415	Vitamin Use	2q33.3
2	208440724	rs2551644	T	A	0.1852	imputed	0.001127	0.0002305	3.414	0.699187	Vitamin Use	2q33.3
2	208441776	rs2551923	T	C	0.1804	imputed	0.001685	0.0003537	3.368	0.720415	Vitamin Use	2q33.3
2	208442095	rs2709387	A	G	0.1804	imputed	0.001685	0.0003537	3.368	0.720415	Vitamin Use	2q33.3
2	208443011	rs2709388	A	G	0.1804	imputed	0.001685	0.0003537	3.368	0.720415	Vitamin Use	2q33.3
2	208443372	rs2551924	A	T	0.1804	imputed	0.001685	0.0003537	3.368	0.720415	Vitamin Use	2q33.3
2	208447634	rs28853093	A	C	0.1622	imputed	0.0003698	7.504e-05	4.74	0.726642	Vitamin Use	2q33.3
2	208448995	rs2709389	G	A	0.1804	imputed	0.001685	0.0003537	3.368	0.720415	Vitamin Use	2q33.3
2	208449146	rs34903544	A	G	0.1804	imputed	0.001685	0.0003537	3.368	0.720415	Vitamin Use	2q33.3
2	208451166	rs2551646	C	G	0.1807	imputed	0.002258	0.0004822	3.243	0.719297	Vitamin Use	2q33.3
2	208451238	rs2551647	A	T	0.1804	imputed	0.001685	0.0003537	3.368	0.720415	Vitamin Use	2q33.3
2	208453613	rs34628133	CG	C	0.1807	imputed	0.002079	0.0004419	3.287	0.72051	Vitamin Use	2q33.3
2	208454639	rs2709392	T	C	0.1804	imputed	0.001685	0.0003537	3.368	0.720415	Vitamin Use	2q33.3
2	208457063	rs2247053	A	G	0.181	imputed	0.001786	0.0003778	3.368	0.725804	Vitamin Use	2q33.3
2	208457362	rs2952766	T	C	0.181	imputed	0.001786	0.0003778	3.368	0.725804	Vitamin Use	2q33.3
2	208457918	rs2464978	A	G	0.1816	imputed	0.002022	0.0004374	3.36	0.738864	Vitamin Use	2q33.3
2	208458129	rs34775277	T	C	0.181	imputed	0.001786	0.0003778	3.368	0.725804	Vitamin Use	2q33.3
2	208459822	rs2709362	T	C	0.1816	imputed	0.002022	0.0004374	3.36	0.738864	Vitamin Use	2q33.3
2	208463574	rs11319861	TA	T	0.1816	imputed	0.002022	0.0004374	3.36	0.738864	Vitamin Use	2q33.3
2	208466270	rs1806584	G	A	0.1825	imputed	0.002244	0.000497	3.36	0.749616	Vitamin Use	2q33.3
2	208467150	rs1045780	A	G	0.1825	imputed	0.002244	0.000497	3.36	0.749616	Vitamin Use	2q33.3
2	208467997	rs6785	A	G	0.1825	imputed	0.002244	0.000497	3.36	0.749616	Vitamin Use	2q33.3
2	208468472	rs2551929	C	A	0.1825	imputed	0.002244	0.000497	3.36	0.749616	Vitamin Use	2q33.3
2	208468811	rs35371479	T	C	0.1825	imputed	0.002244	0.000497	3.36	0.749616	Vitamin Use	2q33.3
2	208469184	rs2256941	T	C	0.1825	imputed	0.002244	0.000497	3.36	0.749616	Vitamin Use	2q33.3
2	208469585	rs2551930	T	C	0.1825	imputed	0.002244	0.000497	3.36	0.749616	Vitamin Use	2q33.3
2	208470448	rs2709396	C	T	0.1825	imputed	0.002244	0.000497	3.36	0.749616	Vitamin Use	2q33.3
2	208471178	rs2709395	C	T	0.1825	imputed	0.002244	0.000497	3.36	0.749616	Vitamin Use	2q33.3
2	208471480	rs2551931	A	G	0.1825	imputed	0.002244	0.000497	3.36	0.749616	Vitamin Use	2q33.3
2	208473142	rs11331224	AT	A	0.184	imputed	0.001399	0.0003069	3.634	0.751148	Vitamin Use	2q33.3
2	208473468	rs2551951	G	T	0.1825	imputed	0.002244	0.000497	3.36	0.749616	Vitamin Use	2q33.3
2	208474281	rs2551950	C	A	0.1825	imputed	0.002244	0.000497	3.36	0.749616	Vitamin Use	2q33.3
2	208474496	rs201271790	C	A	0.1825	imputed	0.002244	0.000497	3.36	0.749616	Vitamin Use	2q33.3
2	208474497	rs199667866	C	A	0.1825	imputed	0.002244	0.000497	3.36	0.749616	Vitamin Use	2q33.3
2	208474498	rs200741071	T	G	0.1825	imputed	0.002244	0.000497	3.36	0.749616	Vitamin Use	2q33.3
2	208474499	chr2:208474499	C	A	0.1825	imputed	0.002244	0.000497	3.36	0.749616	Vitamin Use	2q33.3
2	208474500	chr2:208474500	C	T	0.1825	imputed	0.002244	0.000497	3.36	0.749616	Vitamin Use	2q33.3
2	208474501	chr2:208474501	C	T	0.1825	imputed	0.002244	0.000497	3.36	0.749616	Vitamin Use	2q33.3
2	208477180	rs2252982	T	C	0.1825	imputed	0.002244	0.000497	3.36	0.749616	Vitamin Use	2q33.3
2	208477181	rs57895626	TTA	T	0.1825	imputed	0.002244	0.000497	3.36	0.749616	Vitamin Use	2q33.3
2	208477956	rs2709416	C	T	0.1825	imputed	0.002244	0.000497	3.36	0.749616	Vitamin Use	2q33.3
2	208479104	rs11287948	CA	C	0.1825	imputed	0.002244	0.000497	3.36	0.749616	Vitamin Use	2q33.3
2	208479116	rs4530353	A	G	0.1825	imputed	0.002244	0.000497	3.36	0.749616	Vitamin Use	2q33.3
2	208479393	rs2551948	C	T	0.1825	imputed	0.002244	0.000497	3.36	0.749616	Vitamin Use	2q33.3
2	208479575	rs2551947	A	G	0.1825	imputed	0.002244	0.000497	3.36	0.749616	Vitamin Use	2q33.3
2	208481637	rs2551945	C	T	0.1825	imputed	0.002244	0.000497	3.36	0.749616	Vitamin Use	2q33.3
2	208481755	rs2551944	G	C	0.1813	imputed	0.00144	0.0003079	3.598	0.741908	Vitamin Use	2q33.3
2	208481765	rs2551943	G	A	0.1825	imputed	0.002244	0.000497	3.36	0.749616	Vitamin Use	2q33.3
2	216562238	rs607214	A	G	0.7243	imputed	0.001681	0.000481	0.5767	1.8316	Smoking	2q35
2	216562509	rs667980	A	G	0.7243	imputed	0.001681	0.000481	0.5767	1.8316	Smoking	2q35
2	216563704	rs10202393	A	G	0.6989	imputed	0.001463	0.0003541	0.605	1.92874	Smoking	2q35
2	216566444	rs11695198	A	G	0.6989	imputed	0.001463	0.0003541	0.605	1.92874	Smoking	2q35
2	216581346	rs10189663	A	T	0.6996	imputed	0.001727	0.0004583	0.594	1.87645	Smoking	2q35
2	216584523	rs1004071	T	C	0.6991	imputed	0.001614	0.0004329	0.5906	1.87456	Smoking	2q35
2	216584717	rs1004070	G	T	0.6996	imputed	0.001727	0.0004583	0.594	1.87645	Smoking	2q35
2	216586527	rs11693582	C	T	0.6994	imputed	0.001603	0.0004181	0.5945	1.89586	Smoking	2q35
2	216591888	rs10202705	G	A	0.6956	imputed	0.001127	0.0003009	0.5779	1.92961	Smoking	2q35
2	216603916	rs10166786	C	T	0.6853	imputed	0.000537	0.0001436	0.5659	1.94217	Smoking	2q35
2	216606809	rs7595535	C	T	0.6882	imputed	0.001092	0.0003259	0.5708	1.84483	Smoking	2q35
2	216607166	rs12986459	G	A	0.688	imputed	0.001319	0.0003791	0.5787	1.84663	Smoking	2q35
2	216607210	rs12987160	A	G	0.688	imputed	0.001319	0.0003791	0.5787	1.84663	Smoking	2q35
2	216613311	rs12992226	A	G	0.6844	imputed	0.001511	0.0004313	0.5858	1.8564	Smoking	2q35
2	228632218	chr2:228632218	T	TAG	0.6795	imputed	0.0004863	0.000125	0.615006	2.70095	Smoking	2q36.3
2	233942569	rs10710966	C	CA	0.6923	imputed	0.0002413	5.801e-05	0.597372	3.96925	Alcohol	2q37.1
2	234738472	rs582432	G	A	0.4959	imputed	0.002201	0.0004684	0.7423	2.36719	Smoking	2q37.1
2	234738848	rs529380	C	T	0.5326	imputed	0.0003112	6.044e-05	0.6828	2.35088	Smoking	2q37.1
2	234739186	rs687215	A	C	0.5255	imputed	0.0002267	4.263e-05	0.6831	2.42364	Smoking	2q37.1
2	234739340	rs2361506	G	T	0.6038	imputed	0.0007072	0.0001422	0.683995	2.18668	Smoking	2q37.1
2	234740758	rs213547	A	G	0.5307	genotyped	0.0002799	5.277e-05	0.6941	2.40089	Smoking	2q37.1
2	234740797	rs76276350	C	CAAAA	0.5307	imputed	0.0002799	5.277e-05	0.6941	2.40089	Smoking	2q37.1
2	234740798	rs3064782	T	A	0.5307	imputed	0.0002799	5.277e-05	0.6941	2.40089	Smoking	2q37.1
2	234740985	rs474242	G	A	0.5979	imputed	0.0004934	9.607e-05	0.732064	2.42486	Smoking	2q37.1
2	234740987	rs658482	C	G	0.5307	imputed	0.0002799	5.277e-05	0.6941	2.40089	Smoking	2q37.1
2	234741022	rs122856	T	C	0.5279	imputed	0.000341	6.48e-05	0.7203	2.4447	Smoking	2q37.1
2	234741028	rs5839496	A	AG	0.5307	imputed	0.0002799	5.277e-05	0.6941	2.40089	Smoking	2q37.1
2	234745789	rs213552	A	G	0.5173	imputed	0.000392	8.286e-05	0.7664	2.62339	Smoking	2q37.1
2	234745975	rs213553	A	C	0.5202	imputed	0.0003655	7.13e-05	0.7409	2.57092	Smoking	2q37.1
2	234747267	rs213554	G	A	0.5929	genotyped	0.0004265	8.222e-05	0.739645	2.51666	Smoking	2q37.1
2	234747414	rs177255	C	T	0.5786	imputed	0.0002971	6.341e-05	0.773994	2.69496	Smoking	2q37.1
2	234747459	rs169923	A	G	0.5787	imputed	0.0001701	3.615e-05	0.776398	2.85755	Smoking	2q37.1
2	234748735	rs3836131	AG	A	0.6419	imputed	0.0009761	0.000216	0.762195	2.46985	Smoking	2q37.1
2	234748973	rs169924	A	G	0.5931	imputed	0.000598	0.0001176	0.706215	2.31774	Smoking	2q37.1
2	234749151	rs213555	C	T	0.5105	imputed	0.0003415	6.626e-05	0.7448	2.60978	Smoking	2q37.1
2	234750542	rs3732215	C	G	0.5513	imputed	0.001424	0.000309	0.686	2.03879	Smoking	2q37.1
2	234753448	rs35641354	TA	T	0.5394	imputed	0.001982	0.0004523	0.6978	1.99501	Smoking	2q37.1
2	234753514	rs10929309	C	A	0.5394	imputed	0.001982	0.0004523	0.6978	1.99501	Smoking	2q37.1
2	234754506	rs2302155	A	G	0.539	imputed	0.001856	0.0004086	0.7061	2.02721	Smoking	2q37.1
2	234756240	rs2286431	A	G	0.539	imputed	0.001856	0.0004086	0.7061	2.02721	Smoking	2q37.1
2	234759233	rs917434	A	G	0.539	imputed	0.001856	0.0004086	0.7061	2.02721	Smoking	2q37.1
2	234761225	chr2:234761225	T	C	0.5409	genotyped	0.001627	0.0003467	0.7118	2.06208	Smoking	2q37.1
2	234762738	rs917433	T	A	0.5347	imputed	0.002022	0.000451	0.7018	1.99241	Smoking	2q37.1
2	234762924	rs917432	G	C	0.5391	imputed	0.001879	0.0004138	0.7066	2.02512	Smoking	2q37.1
2	234764618	rs887061	A	T	0.5392	imputed	0.001921	0.0004234	0.7075	2.02345	Smoking	2q37.1
2	234766741	rs10929312	A	G	0.5401	imputed	0.00212	0.0004657	0.7134	2.02392	Smoking	2q37.1
2	234767079	rs1392606	T	G	0.5401	imputed	0.00212	0.0004657	0.7134	2.02392	Smoking	2q37.1
2	234769190	rs5839497	G	GT	0.5401	imputed	0.00212	0.0004657	0.7134	2.02392	Smoking	2q37.1
2	234770327	rs11563227	G	A	0.5401	imputed	0.00212	0.0004657	0.7134	2.02392	Smoking	2q37.1
2	234771234	rs11563066	T	C	0.5401	imputed	0.00212	0.0004657	0.7134	2.02392	Smoking	2q37.1
2	234771290	rs12997802	C	T	0.5401	imputed	0.00212	0.0004657	0.7134	2.02392	Smoking	2q37.1
2	234773397	rs990418	C	T	0.54	imputed	0.002015	0.0004434	0.7121	2.02735	Smoking	2q37.1
2	234773572	rs10929313	TA	T	0.54	imputed	0.002015	0.0004434	0.7121	2.02735	Smoking	2q37.1
2	234776751	rs968402	A	G	0.5418	genotyped	0.001905	0.0004202	0.7089	2.02675	Smoking	2q37.1
2	234778000	rs10929314	T	C	0.54	imputed	0.002046	0.0004505	0.7126	2.02521	Smoking	2q37.1
2	234784117	rs13016127	T	G	0.5422	imputed	0.002221	0.0004808	0.7188	2.04858	Smoking	2q37.1
2	234784331	rs13016553	A	G	0.5432	imputed	0.001712	0.0003722	0.7032	2.04983	Smoking	2q37.1
2	234788261	rs10929315	T	C	0.5422	imputed	0.002221	0.0004808	0.7188	2.04858	Smoking	2q37.1
2	234800346	rs973670	T	G	0.5423	imputed	0.002268	0.0004914	0.7197	2.04683	Smoking	2q37.1
2	234800438	rs973669	T	C	0.5423	imputed	0.002268	0.0004914	0.7197	2.04683	Smoking	2q37.1
2	234800689	rs2190949	A	G	0.5423	imputed	0.002268	0.0004914	0.7197	2.04683	Smoking	2q37.1
2	234802321	rs1116948	A	T	0.5423	imputed	0.002268	0.0004914	0.7197	2.04683	Smoking	2q37.1
2	238744019	rs1198816	A	G	0.4934	imputed	0.00138	0.0003814	0.628536	1.77202	Alcohol	2q37.3
2	238744409	rs71039781	C	CT	0.4817	imputed	0.001344	0.0002835	0.660939	1.97827	Alcohol	2q37.3
2	238746308	rs1198818	T	C	0.4757	imputed	0.001567	0.0004818	0.614251	1.72204	Alcohol	2q37.3
2	238746880	rs1198819	T	G	0.4944	genotyped	0.001144	0.0003048	0.627746	1.79767	Alcohol	2q37.3
2	238750289	rs59189578	TTA	T	0.4953	imputed	0.001315	0.0003473	0.632111	1.79018	Alcohol	2q37.3
2	238823121	rs55673371	C	T	0.5404	imputed	0.0003766	0.0002847	0.390016	2.42095	Smoking	2q37.3
3	5124010	rs4685860	A	C	0.7051	imputed	0.001562	0.0004355	2.86615	0.587808	Vitamin Use	3p26.1
3	7001961	rs13321431	G	T	0.3534	imputed	0.00199	0.0004689	2.868	0.807916	Vitamin Use	3p26.1
3	7001973	rs62235453	A	C	0.3204	imputed	0.0008319	0.0001755	2.843	0.700231	Vitamin Use	3p26.1
3	11833195	rs1498092	T	C	0.2783	imputed	0.0008814	0.0003631	0.8383	3.02878	Alcohol	3p25.2
3	16706472	rs9820172	T	C	0.7021	imputed	0.0003493	0.0002805	0.527704	1.98909	Smoking	3p24.3
3	16708533	rs11128805	T	C	0.7021	imputed	0.0003493	0.0002805	0.527704	1.98909	Smoking	3p24.3
3	16709868	rs733786	G	A	0.7008	imputed	0.0002754	0.0002435	0.521921	1.9913	Smoking	3p24.3
3	16710561	rs12492500	G	A	0.6315	imputed	0.000585	0.0004395	0.563063	1.89839	Smoking	3p24.3
3	16711583	rs35686653	G	A	0.6307	imputed	0.0004871	0.0003749	0.558347	1.90953	Smoking	3p24.3
3	16727035	rs139501239	TATAGAAACTAGCA	T	0.6981	imputed	0.0001429	0.0001438	0.510465	2.02084	Smoking	3p24.3
3	20437253	rs60660631	C	T	0.7917	imputed	0.00165	0.0003449	0.616523	2.17392	Alcohol	3p24.3
3	23693107	rs145274979	G	A	0.167	imputed	0.001782	0.0003737	0.6822	4.61167	Alcohol	3p24.3
3	24414576	rs7642682	T	A	0.1847	imputed	0.000565	0.0001123	0.673	5.6855	Smoking	3p24.2
3	24417850	rs6771538	C	G	0.1772	imputed	0.001069	0.0002574	0.6293	4.21946	Smoking	3p24.2
3	24419005	rs12638970	C	T	0.1607	imputed	0.001628	0.0003567	0.7874	5.91652	Smoking	3p24.2
3	25553617	rs1286752	T	C	0.1935	imputed	0.001921	0.0004066	3.803	0.734359	Vitamin Use	3p24.2
3	25557516	rs1153591	A	G	0.1226	imputed	0.001291	0.0003482	5.092	0.633445	Vitamin Use	3p24.2
3	34942155	rs13077256	A	G	0.1325	imputed	0.0004796	0.0003386	0.4239	2.12543	Alcohol	3p22.3
3	34942558	rs13082191	A	G	0.1325	imputed	0.0004796	0.0003386	0.4239	2.12543	Alcohol	3p22.3
3	34947849	rs144583467	C	G	0.1318	imputed	0.0003638	0.0002773	0.4132	2.12757	Alcohol	3p22.3
3	34955730	rs13097103	A	G	0.1335	imputed	0.0002972	0.0002494	0.4095	2.12571	Alcohol	3p22.3
3	34973887	rs12486905	A	G	0.1336	imputed	0.0002637	0.000197	0.4122	2.19496	Alcohol	3p22.3
3	50685574	rs35676349	C	CA	0.3816	imputed	0.001394	0.0004162	0.5906	1.78952	Alcohol	3p21.2
3	50692394	rs4261877	C	G	0.4915	imputed	0.001141	0.000323	0.5878	1.67582	Alcohol	3p21.2
3	50700973	rs12637107	A	G	0.4923	imputed	0.001267	0.0003248	0.5914	1.71447	Alcohol	3p21.2
3	50700985	rs12631644	G	A	0.4923	imputed	0.001267	0.0003248	0.5914	1.71447	Alcohol	3p21.2
3	50701002	rs12629788	C	T	0.4923	imputed	0.001267	0.0003248	0.5914	1.71447	Alcohol	3p21.2
3	50701003	rs12637661	A	G	0.4923	imputed	0.001267	0.0003248	0.5914	1.71447	Alcohol	3p21.2
3	50824215	rs62261860	C	T	0.6331	imputed	0.001691	0.0003584	0.63857	1.83973	Alcohol	3p21.2
3	50840549	rs62258668	G	A	0.631	imputed	0.001932	0.0004188	0.635324	1.79775	Alcohol	3p21.2
3	50915158	rs4511895	A	G	0.465	imputed	0.0007856	0.0001691	0.6178	1.89541	Alcohol	3p21.2
3	50926150	rs11713119	C	T	0.38	imputed	0.001346	0.00038	0.5891	1.78438	Alcohol	3p21.2
3	51103093	rs4348025	G	A	0.4591	imputed	0.002143	0.0004567	0.6856	1.96699	Alcohol	3p21.2
3	51129662	rs4639008	G	C	0.4591	imputed	0.0021	0.0004464	0.6842	1.96639	Alcohol	3p21.2
3	54173100	rs35822278	C	G	0.7253	imputed	0.002076	0.0004548	0.628141	2.02757	Alcohol	3p21.1
3	62955857	rs13070623	C	T	0.832	imputed	0.0002556	4.798e-05	0.498008	4.43857	Smoking	3p14.2
3	62956979	rs71298604	T	G	0.8284	imputed	0.0001472	2.713e-05	0.478011	4.66353	Smoking	3p14.2
3	63020787	rs17361695	A	G	0.8167	imputed	0.001318	0.0002824	0.561798	3.33411	Smoking	3p14.2
3	65633965	chr3:65633965	C	CGT	0.8838	imputed	0.002327	0.0004997	0.604595	4.57334	Smoking	3p14.1
3	67492097	rs9874854	T	C	0.6588	imputed	0.001043	0.0002302	0.62383	1.97227	Alcohol	3p14.1
3	67493709	chr3:67493709	T	G	0.6582	imputed	0.0009888	0.0002191	0.621118	1.97118	Alcohol	3p14.1
3	67493710	chr3:67493710	C	G	0.6582	imputed	0.0009888	0.0002191	0.621118	1.97118	Alcohol	3p14.1
3	72017307	rs201251269	C	CA	0.2901	imputed	0.0001122	0.0003192	3.335	0.37352	Vitamin Use	3p13
3	78654924	rs3773190	C	T	0.3262	genotyped	0.0009766	0.0002046	0.6771	2.21073	Alcohol	3p12.3
3	82450861	rs6779315	T	C	0.6775	imputed	0.001331	0.0002771	0.673854	2.20502	Alcohol	3p12.2
3	107077118	rs73196647	C	A	0.5895	imputed	0.0008585	0.0002311	2.56213	0.658476	Vitamin Use	3q13.12
3	107078058	rs709550	T	C	0.4841	imputed	0.001004	0.000229	2.64271	0.706984	Vitamin Use	3q13.12
3	107080140	rs2176089	A	G	0.5969	imputed	0.0009937	0.0003161	2.31642	0.642559	Vitamin Use	3q13.12
3	107080682	rs1356301	T	C	0.5969	imputed	0.0009937	0.0003161	2.31642	0.642559	Vitamin Use	3q13.12
3	107084418	rs1516829	G	T	0.4981	imputed	0.001551	0.0004499	2.28571	0.682099	Vitamin Use	3q13.12
3	107084601	rs34993218	G	GT	0.4841	imputed	0.001004	0.000229	2.64271	0.706984	Vitamin Use	3q13.12
3	107084836	rs35124036	TAA	T	0.5969	imputed	0.0009937	0.0003161	2.31642	0.642559	Vitamin Use	3q13.12
3	107084996	rs10933901	G	A	0.5028	imputed	0.001277	0.0003697	2.30681	0.677078	Vitamin Use	3q13.12
3	107087074	rs17807525	C	T	0.5984	imputed	0.000705	0.0002768	2.28676	0.620222	Vitamin Use	3q13.12
3	107089332	rs11706666	A	G	0.5981	imputed	0.0006984	0.0002672	2.30521	0.622189	Vitamin Use	3q13.12
3	107091046	rs6782559	C	T	0.5028	genotyped	0.001017	0.0003097	2.3175	0.669023	Vitamin Use	3q13.12
3	107091102	rs2248981	T	A	0.5841	imputed	0.0008133	0.0002386	2.49128	0.653022	Vitamin Use	3q13.12
3	107093110	rs793600	T	C	0.4916	imputed	0.001028	0.0002542	2.49439	0.693271	Vitamin Use	3q13.12
3	107094616	rs709563	T	C	0.4916	imputed	0.001028	0.0002542	2.49439	0.693271	Vitamin Use	3q13.12
3	107095040	rs13067912	G	T	0.6015	imputed	0.0007901	0.0003656	2.17486	0.614888	Vitamin Use	3q13.12
3	107095844	rs151162923	T	TTTTA	0.4916	imputed	0.001058	0.0002635	2.48694	0.694095	Vitamin Use	3q13.12
3	107095891	rs793546	C	T	0.4916	imputed	0.001028	0.0002542	2.49439	0.693271	Vitamin Use	3q13.12
3	107108744	rs10511263	C	T	0.6065	imputed	0.001023	0.0004953	2.15239	0.622438	Vitamin Use	3q13.12
3	107120880	rs13088233	G	A	0.6043	imputed	0.0008049	0.0004209	2.15936	0.614327	Vitamin Use	3q13.12
3	107121474	rs35792689	C	A	0.6043	imputed	0.0008049	0.0004209	2.15936	0.614327	Vitamin Use	3q13.12
3	107140163	rs7611467	C	T	0.6034	imputed	0.0007663	0.000389	2.17865	0.61198	Vitamin Use	3q13.12
3	107383337	rs9879864	G	A	0.5265	imputed	0.0005439	0.0003134	1.95	0.592605	Vitamin Use	3q13.12
3	116925212	rs13083632	G	A	0.8362	imputed	0.0003071	5.776e-05	0.55371	2.92504	Alcohol	3q13.31
3	116927698	rs79279449	T	C	0.833	imputed	0.0003637	6.904e-05	0.564334	2.91796	Alcohol	3q13.31
3	116929099	chr3:116929099	A	C	0.8446	imputed	0.0009213	0.0001848	0.565931	2.75795	Alcohol	3q13.31
3	116935127	rs9817840	C	A	0.8096	imputed	0.0008806	0.0002932	0.771605	3.07535	Alcohol	3q13.31
3	116935323	rs2868975	G	A	0.8105	imputed	0.000909	0.0003111	0.776398	3.0785	Alcohol	3q13.31
3	116935744	rs2903971	T	G	0.8039	genotyped	0.0004768	0.0001163	0.714286	3.06035	Alcohol	3q13.31
3	116941175	rs9682963	T	A	0.8054	imputed	0.0006196	0.0001627	0.727802	3.03251	Alcohol	3q13.31
3	116941176	rs9682299	C	A	0.8054	imputed	0.0006196	0.0001627	0.727802	3.03251	Alcohol	3q13.31
3	116945216	rs12330496	C	T	0.8048	imputed	0.0007792	0.0002036	0.727802	2.95135	Alcohol	3q13.31
3	116946218	rs1462844	G	A	0.8048	imputed	0.0007792	0.0002036	0.727802	2.95135	Alcohol	3q13.31
3	116947029	rs9815604	A	C	0.8048	imputed	0.0007792	0.0002036	0.727802	2.95135	Alcohol	3q13.31
3	116948822	rs9860050	C	T	0.8048	imputed	0.0007792	0.0002036	0.727802	2.95135	Alcohol	3q13.31
3	116949540	rs2169579	C	T	0.8048	imputed	0.0007792	0.0002036	0.727802	2.95135	Alcohol	3q13.31
3	117356239	rs6804100	T	C	0.773	imputed	0.002318	0.0004969	0.699301	2.49929	Smoking	3q13.32
3	117796775	rs10049204	C	G	0.76	imputed	0.0004156	0.0001412	0.463392	1.81865	Alcohol	3q13.32
3	117803963	rs11714254	A	G	0.76	imputed	0.0004156	0.0001412	0.463392	1.81865	Alcohol	3q13.32
3	143272665	rs71307942	G	A	0.8451	imputed	0.001556	0.0004888	3.75094	0.585352	Vitamin Use	3q24
3	143274215	rs4839642	C	T	0.8448	imputed	0.001387	0.0004452	3.77644	0.579563	Vitamin Use	3q24
3	143278218	rs13068070	A	G	0.8451	imputed	0.001556	0.0004888	3.75094	0.585352	Vitamin Use	3q24
3	143280307	rs35593863	C	T	0.8451	imputed	0.001556	0.0004888	3.75094	0.585352	Vitamin Use	3q24
3	143291501	rs2289451	G	C	0.8446	imputed	0.001267	0.0004165	3.73134	0.573876	Vitamin Use	3q24
3	143294354	chr3:143294354	GT	TT	0.7595	imputed	0.0004573	0.0002535	2.91206	0.570768	Vitamin Use	3q24
3	143294787	rs727115	A	G	0.7244	imputed	0.0005824	0.0004702	2.31054	0.572482	Vitamin Use	3q24
3	143294796	rs1405017	A	G	0.8463	imputed	0.0008151	0.0002724	3.8625	0.550448	Vitamin Use	3q24
3	143295843	rs1525858	T	C	0.8466	imputed	0.001459	0.0004589	3.69959	0.575543	Vitamin Use	3q24
3	143296258	rs35417581	A	C	0.8475	imputed	0.0008755	0.0002821	4.19463	0.568686	Vitamin Use	3q24
3	143297032	rs4839601	A	G	0.8475	imputed	0.0008755	0.0002821	4.19463	0.568686	Vitamin Use	3q24
3	143297057	rs4839602	A	G	0.8475	imputed	0.0008755	0.0002821	4.19463	0.568686	Vitamin Use	3q24
3	143297591	rs13076949	A	C	0.8475	imputed	0.0008755	0.0002821	4.19463	0.568686	Vitamin Use	3q24
3	143300224	rs16853857	T	C	0.8482	imputed	0.0009621	0.0003013	4.19463	0.573978	Vitamin Use	3q24
3	143301328	rs1525863	G	C	0.8475	imputed	0.0008755	0.0002821	4.19463	0.568686	Vitamin Use	3q24
3	143302725	rs13064748	C	A	0.8485	imputed	0.0009957	0.0003305	4.11015	0.568486	Vitamin Use	3q24
3	143302997	rs13069703	G	A	0.8482	imputed	0.0009704	0.0003258	4.10172	0.566536	Vitamin Use	3q24
3	143304004	rs746055	T	C	0.8491	imputed	0.001142	0.0003925	4.02901	0.568667	Vitamin Use	3q24
3	149296567	rs6440626	T	A	0.5446	imputed	0.0002799	0.0003171	0.500751	1.63164	Alcohol	3q25.1
3	149297355	rs10804738	T	C	0.5443	imputed	0.0003304	0.0003919	0.502765	1.59305	Alcohol	3q25.1
3	149301605	rs13098021	A	G	0.4907	imputed	0.000805	0.0003987	0.5745	1.6988	Alcohol	3q25.1
3	149302530	rs1344817	T	C	0.4907	genotyped	0.0005721	0.0003188	0.5644	1.69884	Alcohol	3q25.1
3	153657728	rs6802593	G	A	0.7439	imputed	0.001287	0.0002648	0.58651	2.07688	Alcohol	3q25.2
3	157312876	rs6414386	C	T	0.7881	genotyped	0.001093	0.0002279	0.576369	2.28175	Alcohol	3q25.32
3	157330913	rs6764890	C	T	0.7918	imputed	0.002112	0.0004502	0.620347	2.34536	Alcohol	3q25.32
3	157332133	rs6768486	C	T	0.7918	imputed	0.002112	0.0004502	0.620347	2.34536	Alcohol	3q25.32
3	157334369	rs4680385	C	T	0.7918	imputed	0.002112	0.0004502	0.620347	2.34536	Alcohol	3q25.32
3	157364074	rs4518078	T	C	0.791	imputed	0.001752	0.0003735	0.606061	2.33639	Alcohol	3q25.32
3	157365023	rs1909551	C	T	0.791	imputed	0.001752	0.0003735	0.606061	2.33639	Alcohol	3q25.32
3	167517505	rs58651036	T	G	0.804	imputed	0.0006372	0.0001413	0.678426	2.9142	Smoking	3q26.1
3	167518053	rs3840199	AT	A	0.7981	imputed	0.00146	0.0003226	0.674764	2.52721	Smoking	3q26.1
3	167520988	rs62279604	G	A	0.7985	imputed	0.00154	0.000344	0.678426	2.52297	Smoking	3q26.1
3	167522806	rs139006280	ATT	A	0.7991	imputed	0.001483	0.0003295	0.675676	2.52306	Smoking	3q26.1
3	167525922	chr3:167525922	TAATA	TAATAAATA	0.8006	imputed	0.001859	0.0004361	0.693001	2.51817	Smoking	3q26.1
3	167527371	rs3804617	T	C	0.8047	imputed	0.001256	0.0002893	0.680735	2.64158	Smoking	3q26.1
3	167537498	rs717877	G	A	0.7955	imputed	0.0009624	0.0003848	0.788644	2.84915	Smoking	3q26.1
3	167541982	rs3792298	C	A	0.7951	imputed	0.0008447	0.0003216	0.776398	2.87129	Smoking	3q26.1
3	167547810	rs2035867	G	T	0.7958	imputed	0.001248	0.0004436	0.772201	2.76874	Smoking	3q26.1
3	167555298	rs68146006	AT	A	0.6988	imputed	0.001093	0.0002394	0.720461	2.50508	Smoking	3q26.1
3	167555998	rs57352880	C	T	0.7962	imputed	0.001264	0.0004579	0.775795	2.77367	Smoking	3q26.1
3	174855071	rs11713104	T	C	0.7444	imputed	0.001914	0.0004259	0.660939	2.31421	Smoking	3q26.31
3	174857467	rs62283006	T	C	0.7439	imputed	0.001829	0.0004081	0.658328	2.31561	Smoking	3q26.31
3	174857936	rs59314054	G	A	0.7448	imputed	0.001999	0.0004438	0.66357	2.31532	Smoking	3q26.31
3	174861684	rs7651836	T	C	0.7314	genotyped	0.001342	0.0003231	0.627353	2.17002	Smoking	3q26.31
3	174861692	rs7651841	T	C	0.7318	imputed	0.001296	0.0003104	0.627353	2.1768	Smoking	3q26.31
3	174861768	rs112948893	GA	G	0.7463	imputed	0.00151	0.0003324	0.646412	2.33446	Smoking	3q26.31
3	174861784	rs7617886	A	G	0.7318	imputed	0.001296	0.0003104	0.627353	2.1768	Smoking	3q26.31
3	183194954	rs145226917	C	CTTT	0.7772	imputed	0.0007091	0.0001433	0.580383	3.61159	Smoking	3q27.1
3	183198269	rs7638522	C	T	0.7233	imputed	0.001331	0.0002824	0.640205	2.99021	Smoking	3q27.1
3	183612456	rs2176827	C	T	0.5123	imputed	0.001143	0.0003396	0.809717	2.40558	Alcohol	3q27.1
3	183614253	rs9863539	T	C	0.5161	imputed	0.001431	0.0004565	0.821018	2.36809	Alcohol	3q27.1
3	183614254	rs9881106	A	G	0.5161	imputed	0.001431	0.0004565	0.821018	2.36809	Alcohol	3q27.1
3	183615214	rs1829516	T	C	0.5161	imputed	0.001431	0.0004565	0.821018	2.36809	Alcohol	3q27.1
3	183755053	rs7628618	C	A	0.6241	imputed	0.001263	0.0003749	0.796813	2.40366	Alcohol	3q27.1
3	183756742	rs55674402	C	T	0.61	imputed	0.001133	0.0002847	0.777001	2.41605	Alcohol	3q27.1
3	183758785	rs10937160	C	T	0.6108	imputed	0.00154	0.000337	0.740192	2.33942	Alcohol	3q27.1
3	186133400	rs10937251	A	G	0.1407	imputed	6.597e-05	2.594e-05	4.296	0.505639	Vitamin Use	3q27.3
3	186133885	rs59017423	A	C	0.172	imputed	9.329e-05	2.49e-05	4.394	0.575175	Vitamin Use	3q27.3
3	186134284	rs7610437	G	A	0.1988	imputed	1.64e-05	1.432e-05	3.637	0.490268	Vitamin Use	3q27.3
3	186134307	rs7632528	A	C	0.1729	imputed	0.000162	3.891e-05	4.375	0.60725	Vitamin Use	3q27.3
3	186134311	rs7644310	C	T	0.1988	imputed	1.64e-05	1.432e-05	3.637	0.490268	Vitamin Use	3q27.3
3	186134481	rs7632706	T	C	0.1723	imputed	0.0002257	5.746e-05	4.217	0.607248	Vitamin Use	3q27.3
3	186134582	chr3:186134582	GT	G	0.1414	imputed	7.712e-05	2.903e-05	4.293	0.512155	Vitamin Use	3q27.3
3	186134625	rs113505051	T	C	0.1414	imputed	7.712e-05	2.903e-05	4.293	0.512155	Vitamin Use	3q27.3
3	186134686	rs7646885	C	T	0.1729	imputed	0.000162	3.891e-05	4.375	0.60725	Vitamin Use	3q27.3
3	186134719	rs7613043	G	A	0.1729	imputed	0.000162	3.891e-05	4.375	0.60725	Vitamin Use	3q27.3
3	186134843	rs73182261	G	A	0.1414	imputed	7.712e-05	2.903e-05	4.293	0.512155	Vitamin Use	3q27.3
3	186134871	rs7635507	A	G	0.1729	imputed	0.000162	3.891e-05	4.375	0.60725	Vitamin Use	3q27.3
3	186134939	rs7635602	A	G	0.1729	imputed	0.000162	3.891e-05	4.375	0.60725	Vitamin Use	3q27.3
3	186135138	rs73182263	G	T	0.1729	imputed	0.000162	3.891e-05	4.375	0.60725	Vitamin Use	3q27.3
3	186135225	rs73182265	A	G	0.1419	imputed	7.118e-05	2.726e-05	4.293	0.50915	Vitamin Use	3q27.3
3	186135453	rs73182267	A	G	0.1729	imputed	0.000162	3.891e-05	4.375	0.60725	Vitamin Use	3q27.3
3	186135861	rs11926434	G	A	0.1729	genotyped	0.000162	3.891e-05	4.375	0.60725	Vitamin Use	3q27.3
3	186135875	rs11922843	C	T	0.1729	imputed	0.000162	3.891e-05	4.375	0.60725	Vitamin Use	3q27.3
3	186136514	rs6794762	T	G	0.1729	imputed	0.000162	3.891e-05	4.375	0.60725	Vitamin Use	3q27.3
3	186136629	rs57054267	G	GC	0.1729	imputed	0.000162	3.891e-05	4.375	0.60725	Vitamin Use	3q27.3
3	186136635	rs59725628	A	G	0.1729	imputed	0.000162	3.891e-05	4.375	0.60725	Vitamin Use	3q27.3
3	186137314	rs11919956	T	C	0.1735	imputed	0.0001859	4.314e-05	4.388	0.614759	Vitamin Use	3q27.3
3	186137341	rs11924092	C	T	0.1735	imputed	0.0001859	4.314e-05	4.388	0.614759	Vitamin Use	3q27.3
3	186137353	rs11927673	G	A	0.1735	imputed	0.0001859	4.314e-05	4.388	0.614759	Vitamin Use	3q27.3
3	186137883	rs58019578	G	C	0.1723	imputed	0.0001776	4.676e-05	4.252	0.596556	Vitamin Use	3q27.3
3	186138413	rs11925189	A	T	0.1713	imputed	0.0001238	3.123e-05	4.372	0.588908	Vitamin Use	3q27.3
3	186138608	rs6444126	C	T	0.1729	imputed	0.000162	3.891e-05	4.375	0.60725	Vitamin Use	3q27.3
3	186139358	rs57506565	C	T	0.1729	imputed	0.000162	3.891e-05	4.375	0.60725	Vitamin Use	3q27.3
3	186140064	rs11915419	G	A	0.1414	imputed	7.712e-05	2.903e-05	4.293	0.512155	Vitamin Use	3q27.3
3	186140511	rs75519313	T	C	0.1308	imputed	0.0001585	6.758e-05	3.982	0.498945	Vitamin Use	3q27.3
3	186140550	rs369094071	T	TGCTCTGTCACCCAG	0.1414	imputed	7.712e-05	2.903e-05	4.293	0.512155	Vitamin Use	3q27.3
3	186140644	rs56228685	T	C	0.1729	imputed	0.000162	3.891e-05	4.375	0.60725	Vitamin Use	3q27.3
3	186140691	rs145076255	GT	G	0.139	imputed	9.922e-05	4.178e-05	4.291	0.513204	Vitamin Use	3q27.3
3	186140693	rs57136001	T	A	0.1729	imputed	0.000162	3.891e-05	4.375	0.60725	Vitamin Use	3q27.3
3	186140882	rs56368029	T	C	0.1729	imputed	0.000162	3.891e-05	4.375	0.60725	Vitamin Use	3q27.3
3	186140901	rs55864811	A	G	0.1729	imputed	0.000162	3.891e-05	4.375	0.60725	Vitamin Use	3q27.3
3	186141651	rs11916718	G	A	0.1729	imputed	0.000162	3.891e-05	4.375	0.60725	Vitamin Use	3q27.3
3	186142146	rs73182279	G	A	0.1651	imputed	0.0001073	2.491e-05	4.723	0.598876	Vitamin Use	3q27.3
3	186142204	rs73885894	T	C	0.1414	imputed	7.712e-05	2.903e-05	4.293	0.512155	Vitamin Use	3q27.3
3	186142671	rs59171701	C	G	0.1414	imputed	7.712e-05	2.903e-05	4.293	0.512155	Vitamin Use	3q27.3
3	186142673	rs60590729	A	G	0.1414	imputed	7.712e-05	2.903e-05	4.293	0.512155	Vitamin Use	3q27.3
3	186142757	rs58304424	T	C	0.1729	imputed	0.000162	3.891e-05	4.375	0.60725	Vitamin Use	3q27.3
3	186143126	rs73182281	G	A	0.1803	imputed	6.574e-05	2.069e-05	4.368	0.565656	Vitamin Use	3q27.3
3	186143168	rs73885897	G	T	0.1803	imputed	6.574e-05	2.069e-05	4.368	0.565656	Vitamin Use	3q27.3
3	186143557	rs73182282	A	C	0.1803	imputed	6.574e-05	2.069e-05	4.368	0.565656	Vitamin Use	3q27.3
3	186143681	rs73182283	C	T	0.1803	imputed	6.574e-05	2.069e-05	4.368	0.565656	Vitamin Use	3q27.3
3	186144072	rs11927595	T	G	0.1803	imputed	6.574e-05	2.069e-05	4.368	0.565656	Vitamin Use	3q27.3
3	186144840	rs61069053	G	A	0.1481	imputed	1.871e-05	1.046e-05	4.474	0.472454	Vitamin Use	3q27.3
3	186146871	rs6764795	G	C	0.1478	imputed	2.62e-05	1.857e-05	4.272	0.46223	Vitamin Use	3q27.3
3	186146920	rs6789107	T	A	0.1458	imputed	4.514e-05	2.626e-05	4.193	0.482614	Vitamin Use	3q27.3
3	186147361	rs6765282	T	C	0.1802	imputed	8.73e-05	2.792e-05	4.357	0.566846	Vitamin Use	3q27.3
3	186147723	rs6798747	C	G	0.1464	imputed	4.083e-05	2.607e-05	4.153	0.475519	Vitamin Use	3q27.3
3	186147741	rs6774066	G	A	0.1464	imputed	4.083e-05	2.607e-05	4.153	0.475519	Vitamin Use	3q27.3
3	186148361	rs113453877	C	T	0.1438	imputed	7.901e-05	6.739e-05	3.903	0.474605	Vitamin Use	3q27.3
3	186148622	rs6777345	G	A	0.1458	imputed	5.691e-05	4.323e-05	4.103	0.473896	Vitamin Use	3q27.3
3	186148717	rs6802108	A	G	0.1461	imputed	5.264e-05	3.805e-05	4.173	0.475722	Vitamin Use	3q27.3
3	186149941	rs7616678	C	T	0.1455	imputed	4.762e-05	3.504e-05	4.197	0.473422	Vitamin Use	3q27.3
3	186151715	rs7611044	T	C	0.1766	imputed	9.983e-05	2.781e-05	4.643	0.566446	Vitamin Use	3q27.3
3	186152800	rs111979117	T	C	0.1773	imputed	7.325e-05	2.173e-05	4.694	0.552484	Vitamin Use	3q27.3
3	186155746	rs7645589	T	A	0.1779	imputed	8.028e-05	2.321e-05	4.699	0.556832	Vitamin Use	3q27.3
3	186162827	rs6148227	C	CCTTCATCCTGTGCA	0.1792	imputed	0.0002203	7.054e-05	3.995	0.561697	Vitamin Use	3q27.3
3	186165955	rs144467915	AT	A	0.1506	imputed	7.904e-05	5.338e-05	4.095	0.486895	Vitamin Use	3q27.3
3	186166085	rs7650292	C	T	0.1802	imputed	0.000289	8.535e-05	4.002	0.575087	Vitamin Use	3q27.3
3	186170145	rs73182299	T	C	0.1504	imputed	6.37e-05	3.188e-05	4.481	0.506801	Vitamin Use	3q27.3
3	186170905	rs55840973	A	T	0.158	imputed	6.479e-05	3.164e-05	4.022	0.507979	Vitamin Use	3q27.3
3	186175862	rs73182300	T	C	0.1469	imputed	0.0005898	0.0002238	3.363	0.54447	Vitamin Use	3q27.3
3	186177529	rs6765480	T	G	0.1629	imputed	9.223e-05	3.743e-05	3.929	0.533558	Vitamin Use	3q27.3
3	186179391	rs142057147	ATTTCTTTTC	A	0.1518	imputed	0.0001842	9.755e-05	3.38	0.50193	Vitamin Use	3q27.3
3	186185541	rs56285733	T	C	0.1492	imputed	0.0004055	0.0002194	3.152	0.509678	Vitamin Use	3q27.3
3	186191626	rs7632025	A	C	0.4016	imputed	0.001614	0.0003367	3.968	0.76265	Vitamin Use	3q27.3
3	186191665	rs7632097	A	G	0.492	imputed	0.0004847	9.409e-05	4.418	0.736922	Vitamin Use	3q27.3
3	186191829	rs60675763	GTATTA	G	0.1753	imputed	0.0004341	0.0001496	3.758	0.572719	Vitamin Use	3q27.3
3	194831052	chr3:194831052	G	GT	0.8032	imputed	0.002123	0.0004749	0.501505	2.99943	Alcohol	3q29
4	4629588	rs838961	C	G	0.4894	imputed	0.0006565	0.0001314	2.87439	0.755623	Vitamin Use	4p16.2
4	4640425	rs59211860	CAATT	C	0.4679	imputed	0.0006814	0.0001342	2.99043	0.745557	Vitamin Use	4p16.2
4	4645892	rs6446672	G	T	0.4686	imputed	0.001551	0.0003397	2.62743	0.727216	Vitamin Use	4p16.2
4	4648259	rs838962	T	C	0.4831	imputed	0.001111	0.0002268	2.73673	0.758937	Vitamin Use	4p16.2
4	4649526	rs6820034	G	A	0.4765	imputed	0.0004815	9.344e-05	2.79564	0.720154	Vitamin Use	4p16.2
4	4649708	rs143695700	C	CAA	0.4803	imputed	0.0009171	0.0001839	2.65745	0.736341	Vitamin Use	4p16.2
4	4651063	rs4689911	T	C	0.4814	genotyped	0.0004714	9.146e-05	2.72035	0.714753	Vitamin Use	4p16.2
4	4651533	rs756239	A	G	0.5066	imputed	0.001833	0.0003865	2.4108	0.732321	Vitamin Use	4p16.2
4	4666330	rs4689915	G	A	0.4621	imputed	0.002109	0.0004799	2.56082	0.726268	Vitamin Use	4p16.2
4	4666702	rs1027960	A	T	0.4533	imputed	0.001977	0.0004569	2.47647	0.713476	Vitamin Use	4p16.2
4	7216888	rs11722329	C	T	0.3191	imputed	0.0008058	0.0001699	0.6981	2.18017	Alcohol	4p16.1
4	11109420	rs10016603	T	A	0.2359	imputed	0.0003413	0.0004005	0.5192	1.77566	Alcohol	4p16.1
4	11336900	rs765112	C	T	0.5753	imputed	0.0009467	0.000361	2.10837	0.636393	Vitamin Use	4p15.33
4	11357481	rs1558402	A	G	0.5725	imputed	0.0006625	0.0002799	2.08073	0.62522	Vitamin Use	4p15.33
4	11377147	rs7686654	G	A	0.8463	imputed	0.001212	0.0002925	4.35161	0.579674	Vitamin Use	4p15.33
4	12448591	rs9291590	T	TAC	0.8187	imputed	0.001237	0.000297	0.71582	2.96651	Alcohol	4p15.33
4	12511022	rs34550616	G	C	0.8222	imputed	0.001899	0.0004197	0.677966	2.79113	Alcohol	4p15.33
4	12536363	rs56660601	G	A	0.8448	imputed	0.0008637	0.0001788	0.637755	3.04418	Alcohol	4p15.33
4	12536610	rs75411824	A	ATTC	0.8448	imputed	0.0008637	0.0001788	0.637755	3.04418	Alcohol	4p15.33
4	12536931	rs73096514	G	A	0.8448	imputed	0.0008637	0.0001788	0.637755	3.04418	Alcohol	4p15.33
4	12536943	rs73096518	T	G	0.8445	imputed	0.0008363	0.0001721	0.634921	3.04226	Alcohol	4p15.33
4	12537011	rs62295918	G	A	0.8448	imputed	0.0008637	0.0001788	0.637755	3.04418	Alcohol	4p15.33
4	12537080	rs62295919	G	A	0.8448	imputed	0.0008637	0.0001788	0.637755	3.04418	Alcohol	4p15.33
4	12537413	rs73096523	G	C	0.8448	imputed	0.0008637	0.0001788	0.637755	3.04418	Alcohol	4p15.33
4	12537820	rs60391312	C	G	0.8448	imputed	0.0008637	0.0001788	0.637755	3.04418	Alcohol	4p15.33
4	12538095	rs55646236	C	T	0.8448	imputed	0.0008637	0.0001788	0.637755	3.04418	Alcohol	4p15.33
4	12538150	rs58048371	T	C	0.8448	imputed	0.0008637	0.0001788	0.637755	3.04418	Alcohol	4p15.33
4	12538214	rs58099533	G	T	0.8448	imputed	0.0008637	0.0001788	0.637755	3.04418	Alcohol	4p15.33
4	12538601	rs62293665	T	A	0.8448	imputed	0.0008637	0.0001788	0.637755	3.04418	Alcohol	4p15.33
4	12538889	rs62293666	G	C	0.8448	imputed	0.0008637	0.0001788	0.637755	3.04418	Alcohol	4p15.33
4	12539018	rs62293667	T	C	0.8439	imputed	0.0007053	0.0001415	0.621504	3.0451	Alcohol	4p15.33
4	12539413	rs111359691	A	AT	0.8439	imputed	0.0007053	0.0001415	0.621504	3.0451	Alcohol	4p15.33
4	12542220	rs62293670	C	T	0.8448	imputed	0.000405	8e-05	0.621891	3.27139	Alcohol	4p15.33
4	12542279	rs62293671	G	C	0.8448	imputed	0.000405	8e-05	0.621891	3.27139	Alcohol	4p15.33
4	12542406	rs62293672	G	A	0.8457	imputed	0.0004954	0.0001015	0.638162	3.27095	Alcohol	4p15.33
4	12542593	rs73096562	C	A	0.8448	imputed	0.000405	8e-05	0.621891	3.27139	Alcohol	4p15.33
4	12542820	rs9884303	T	C	0.8429	imputed	0.0005738	0.0001133	0.619195	3.09288	Alcohol	4p15.33
4	12546096	rs6448916	C	T	0.8448	genotyped	0.000405	8e-05	0.621891	3.27139	Alcohol	4p15.33
4	12546461	rs1476237	G	A	0.8448	imputed	0.000405	8e-05	0.621891	3.27139	Alcohol	4p15.33
4	12546570	rs1476239	T	C	0.8448	imputed	0.000405	8e-05	0.621891	3.27139	Alcohol	4p15.33
4	12547201	rs6448920	G	A	0.8439	imputed	0.0006177	0.0001236	0.622278	3.09129	Alcohol	4p15.33
4	12547715	rs1481186	G	A	0.8429	imputed	0.0005738	0.0001133	0.619195	3.09288	Alcohol	4p15.33
4	12548003	rs2086491	T	A	0.8439	imputed	0.0003762	7.322e-05	0.618812	3.27241	Alcohol	4p15.33
4	12548242	rs6847257	C	T	0.8426	imputed	0.0005342	0.0001047	0.613874	3.09412	Alcohol	4p15.33
4	12548554	rs995699	C	G	0.8439	imputed	0.0003762	7.322e-05	0.618812	3.27241	Alcohol	4p15.33
4	12548802	rs995700	G	A	0.8439	imputed	0.0003762	7.322e-05	0.618812	3.27241	Alcohol	4p15.33
4	12548870	rs995701	A	C	0.8429	imputed	0.0005738	0.0001133	0.619195	3.09288	Alcohol	4p15.33
4	12549030	rs16887150	T	C	0.8439	imputed	0.0003762	7.322e-05	0.618812	3.27241	Alcohol	4p15.33
4	12549190	rs16887153	T	A	0.8448	imputed	0.000405	8e-05	0.621891	3.27139	Alcohol	4p15.33
4	12549770	rs7654933	C	T	0.8439	imputed	0.0003762	7.322e-05	0.618812	3.27241	Alcohol	4p15.33
4	12550028	rs1481187	C	T	0.8448	imputed	0.000405	8e-05	0.621891	3.27139	Alcohol	4p15.33
4	12550358	rs6811333	G	A	0.8429	imputed	0.0005738	0.0001133	0.619195	3.09288	Alcohol	4p15.33
4	12550950	rs59860871	T	G	0.8429	imputed	0.0005738	0.0001133	0.619195	3.09288	Alcohol	4p15.33
4	12551290	rs6819388	C	T	0.8429	imputed	0.0005738	0.0001133	0.619195	3.09288	Alcohol	4p15.33
4	12551535	rs140251042	TTATTG	T	0.8429	imputed	0.0005738	0.0001133	0.619195	3.09288	Alcohol	4p15.33
4	12551614	rs6448921	C	T	0.8429	imputed	0.0005738	0.0001133	0.619195	3.09288	Alcohol	4p15.33
4	12551655	rs6448922	T	A	0.8429	imputed	0.0005738	0.0001133	0.619195	3.09288	Alcohol	4p15.33
4	12551867	rs6448923	T	C	0.8429	imputed	0.0005738	0.0001133	0.619195	3.09288	Alcohol	4p15.33
4	12551939	rs6448924	C	T	0.8429	imputed	0.0005738	0.0001133	0.619195	3.09288	Alcohol	4p15.33
4	12552519	rs4463086	T	C	0.8429	imputed	0.0005738	0.0001133	0.619195	3.09288	Alcohol	4p15.33
4	12552657	rs2866459	A	G	0.8429	imputed	0.0005738	0.0001133	0.619195	3.09288	Alcohol	4p15.33
4	12553096	rs1351459	T	C	0.8429	imputed	0.0005738	0.0001133	0.619195	3.09288	Alcohol	4p15.33
4	12553468	rs35029316	T	TG	0.8451	imputed	0.0006702	0.0001354	0.627746	3.08627	Alcohol	4p15.33
4	12553570	rs11942901	G	T	0.8429	imputed	0.0005738	0.0001133	0.619195	3.09288	Alcohol	4p15.33
4	12553597	rs201665289	T	TTTA	0.8429	imputed	0.0005738	0.0001133	0.619195	3.09288	Alcohol	4p15.33
4	12553617	rs68113215	AT	A	0.8436	imputed	0.0006309	0.0001262	0.626174	3.09222	Alcohol	4p15.33
4	12553662	rs7679688	G	A	0.8429	imputed	0.0005738	0.0001133	0.619195	3.09288	Alcohol	4p15.33
4	12553745	rs7658713	A	G	0.8429	imputed	0.0005738	0.0001133	0.619195	3.09288	Alcohol	4p15.33
4	12554148	rs7659492	A	G	0.8429	imputed	0.0005738	0.0001133	0.619195	3.09288	Alcohol	4p15.33
4	12558570	rs28475235	A	G	0.8429	imputed	0.0005738	0.0001133	0.619195	3.09288	Alcohol	4p15.33
4	12558972	rs7662143	T	G	0.8429	imputed	0.0005738	0.0001133	0.619195	3.09288	Alcohol	4p15.33
4	12559232	rs7657653	A	G	0.8429	imputed	0.0005738	0.0001133	0.619195	3.09288	Alcohol	4p15.33
4	12560351	rs6826481	T	C	0.8429	imputed	0.0005738	0.0001133	0.619195	3.09288	Alcohol	4p15.33
4	12560400	rs6845062	C	T	0.8429	imputed	0.0005738	0.0001133	0.619195	3.09288	Alcohol	4p15.33
4	12562715	rs6845840	T	C	0.8429	imputed	0.0005738	0.0001133	0.619195	3.09288	Alcohol	4p15.33
4	12564246	rs6848647	A	G	0.8429	imputed	0.0005738	0.0001133	0.619195	3.09288	Alcohol	4p15.33
4	12565111	rs147173446	T	TTAATA	0.8429	imputed	0.0005738	0.0001133	0.619195	3.09288	Alcohol	4p15.33
4	12567311	rs10025808	T	C	0.8429	imputed	0.0005738	0.0001133	0.619195	3.09288	Alcohol	4p15.33
4	12567686	rs16887221	A	G	0.8429	imputed	0.0005738	0.0001133	0.619195	3.09288	Alcohol	4p15.33
4	12567783	rs55946900	C	T	0.8429	imputed	0.0005738	0.0001133	0.619195	3.09288	Alcohol	4p15.33
4	12570073	rs7699713	T	C	0.8429	imputed	0.0005738	0.0001133	0.619195	3.09288	Alcohol	4p15.33
4	12570507	rs58104545	T	C	0.8429	imputed	0.0005738	0.0001133	0.619195	3.09288	Alcohol	4p15.33
4	12570555	rs59892681	T	C	0.8426	imputed	0.0004714	9.256e-05	0.619579	3.1692	Alcohol	4p15.33
4	12570562	rs78633087	G	A	0.8426	imputed	0.0004714	9.256e-05	0.619579	3.1692	Alcohol	4p15.33
4	13112005	rs552133	C	T	0.4596	imputed	0.0009164	0.0003012	0.802	2.41723	Alcohol	4p15.33
4	13115412	rs536230	C	T	0.4575	imputed	0.001527	0.0004819	0.8023	2.31544	Alcohol	4p15.33
4	13118169	rs525216	C	T	0.4582	genotyped	0.001116	0.0003986	0.8195	2.40195	Alcohol	4p15.33
4	13123600	rs1679594	A	T	0.45	imputed	0.001069	0.0003716	0.8158	2.40253	Alcohol	4p15.33
4	13756952	rs7684971	A	G	0.2365	imputed	0.001491	0.0003769	3.26	0.657216	Vitamin Use	4p15.33
4	13760847	rs17809568	G	A	0.2365	imputed	0.001507	0.0003811	3.256	0.657061	Vitamin Use	4p15.33
4	13766060	rs61797515	A	G	0.2407	imputed	0.001313	0.000377	3.156	0.633725	Vitamin Use	4p15.33
4	13771178	rs143338181	G	A	0.2809	imputed	0.000153	0.0001148	3.385	0.513843	Vitamin Use	4p15.33
4	13773574	rs61797521	A	G	0.2531	imputed	0.001321	0.0003748	3.141	0.632597	Vitamin Use	4p15.33
4	13775902	rs148130973	C	T	0.2551	imputed	0.001658	0.0004736	3.082	0.637358	Vitamin Use	4p15.33
4	16837966	rs629782	G	A	0.8409	imputed	0.001378	0.0003264	0.471032	2.12272	Alcohol	4p15.32
4	18038367	rs2320285	T	C	0.4542	imputed	0.0009554	0.0001932	0.6883	2.62724	Alcohol	4p15.31
4	18040447	rs73242142	T	C	0.4378	imputed	0.002006	0.0004486	0.7223	2.57355	Alcohol	4p15.31
4	18086382	rs73244370	T	C	0.4098	imputed	9.447e-05	1.669e-05	0.6375	2.83751	Alcohol	4p15.31
4	19346620	rs3066509	CA	C	0.4912	imputed	0.001156	0.0002487	0.550964	2.85031	Alcohol	4p15.31
4	21379634	rs1495522	G	A	0.2667	imputed	0.001642	0.0003516	3.691	0.802423	Vitamin Use	4p15.2
4	21385657	rs55920737	T	C	0.2667	imputed	0.001642	0.0003516	3.691	0.802423	Vitamin Use	4p15.2
4	21385806	rs55829160	T	C	0.2663	imputed	0.001611	0.0003431	3.687	0.79971	Vitamin Use	4p15.2
4	21392807	rs62295472	A	C	0.2667	imputed	0.001642	0.0003516	3.691	0.802423	Vitamin Use	4p15.2
4	21399508	rs74644223	T	TA	0.2692	imputed	0.001915	0.00043	3.688	0.820211	Vitamin Use	4p15.2
4	21402201	rs62295478	T	C	0.2701	imputed	0.002024	0.0004649	3.689	0.827443	Vitamin Use	4p15.2
4	21406005	rs12648371	C	T	0.2692	imputed	0.001928	0.0004334	3.686	0.820504	Vitamin Use	4p15.2
4	21411649	rs62295481	G	T	0.2687	imputed	0.00188	0.0004189	3.688	0.81763	Vitamin Use	4p15.2
4	21411682	rs62295482	A	G	0.2687	imputed	0.00188	0.0004189	3.688	0.81763	Vitamin Use	4p15.2
4	21412477	rs62295483	C	T	0.2682	imputed	0.001912	0.0004338	3.71	0.822878	Vitamin Use	4p15.2
4	21454727	rs358575	C	G	0.2638	imputed	0.001324	0.0002736	0.6732	2.73588	Alcohol	4p15.2
4	21487844	rs358581	A	G	0.3	imputed	0.001585	0.0003353	0.6891	2.34914	Alcohol	4p15.2
4	22486900	rs10565637	A	ACTC	0.5269	imputed	8.92e-05	6.491e-05	2.39349	0.54596	Vitamin Use	4p15.2
4	22489124	rs10938903	C	T	0.5232	imputed	0.0001552	7.34e-05	2.40038	0.581629	Vitamin Use	4p15.2
4	22489361	rs4697014	A	G	0.5222	imputed	0.0001291	6.44e-05	2.40096	0.574392	Vitamin Use	4p15.2
4	22489538	rs1462988	A	G	0.5222	imputed	0.0001291	6.44e-05	2.40096	0.574392	Vitamin Use	4p15.2
4	22489979	rs11313289	T	TA	0.5042	imputed	0.0001695	0.000108	2.469	0.567376	Vitamin Use	4p15.2
4	22491705	chr4:22491705	G	A	0.5325	genotyped	0.0001091	7.384e-05	2.18818	0.557925	Vitamin Use	4p15.2
4	22491876	rs10535190	C	CTG	0.5327	imputed	0.0001058	7.123e-05	2.18866	0.555357	Vitamin Use	4p15.2
4	22492533	rs4697309	A	G	0.5327	imputed	0.0001058	7.123e-05	2.18866	0.555357	Vitamin Use	4p15.2
4	22492924	rs13103323	C	G	0.5327	imputed	0.0001058	7.123e-05	2.18866	0.555357	Vitamin Use	4p15.2
4	22493757	rs1841823	C	T	0.5344	genotyped	0.0001475	8.942e-05	2.18818	0.567034	Vitamin Use	4p15.2
4	22495706	rs4697015	C	T	0.5333	imputed	0.0003867	0.0001926	2.13493	0.584751	Vitamin Use	4p15.2
4	22496971	rs10009861	G	A	0.4902	imputed	0.0001709	0.0001015	2.40385	0.578682	Vitamin Use	4p15.2
4	22500140	rs34482991	C	CT	0.4845	imputed	0.0005339	0.0002748	2.26	0.607262	Vitamin Use	4p15.2
4	22501045	rs12648279	A	C	0.5126	imputed	0.0001211	5.791e-05	2.68962	0.579659	Vitamin Use	4p15.2
4	22501806	rs143429494	ACTGTT	A	0.4845	imputed	0.0005516	0.000279	2.264	0.609469	Vitamin Use	4p15.2
4	22502964	rs33963558	C	CAAT	0.4825	imputed	0.0004024	0.0002277	2.261	0.596452	Vitamin Use	4p15.2
4	22505130	rs13113896	G	C	0.4825	imputed	0.0004024	0.0002277	2.261	0.596452	Vitamin Use	4p15.2
4	22507106	rs4697312	T	C	0.4665	imputed	0.0003432	0.0002219	2.385	0.591241	Vitamin Use	4p15.2
4	24507976	rs4697460	A	G	0.847	imputed	0.0009759	0.0002105	0.362319	3.5245	Alcohol	4p15.2
4	27930358	rs150841644	A	ATGTG	0.7505	imputed	0.0009943	0.0002625	0.690131	2.24287	Alcohol	4p15.1
4	27931014	rs16879994	C	T	0.75	imputed	0.001104	0.0003025	0.69979	2.24292	Alcohol	4p15.1
4	27931126	rs61793895	C	T	0.75	imputed	0.001104	0.0003025	0.69979	2.24292	Alcohol	4p15.1
4	27933683	rs6835344	A	G	0.7505	imputed	0.001162	0.0003264	0.704722	2.24362	Alcohol	4p15.1
4	27938512	rs10489001	G	A	0.7514	imputed	0.0008724	0.0002512	0.704722	2.29701	Alcohol	4p15.1
4	27946755	rs17647329	T	C	0.7523	imputed	0.0009974	0.0003048	0.716332	2.29667	Alcohol	4p15.1
4	27946882	rs17580839	A	G	0.7523	imputed	0.0009974	0.0003048	0.716332	2.29667	Alcohol	4p15.1
4	27955784	rs2067760	G	A	0.7519	genotyped	0.001501	0.0004676	0.722022	2.20397	Alcohol	4p15.1
4	29016306	rs28451861	C	T	0.7186	imputed	0.000504	0.0002849	0.925069	3.67967	Smoking	4p15.1
4	32638360	rs67801693	GA	G	0.5334	imputed	0.001384	0.0002946	3.258	0.782897	Vitamin Use	4p15.1
4	42940885	chr4:42940885	G	GT	0.818	imputed	0.0007998	0.0004133	0.471032	2.17265	Smoking	4p13
4	49183976	chr4:49183976	A	G	0.2241	imputed	0.001612	0.0004219	3.807	0.786526	Vitamin Use	4p11
4	56913050	chr4:56913050	C	CTTTTTTTTTTTTT	0.4882	imputed	0.001672	0.0003556	5.136	0.756533	Vitamin Use	4q12
4	59034017	rs11727797	T	A	0.628	imputed	0.0008961	0.0001835	0.618812	2.19593	Alcohol	4q12
4	67002304	rs1461833	T	C	0.7695	imputed	0.0006963	0.0001373	0.611995	2.49082	Alcohol	4q13.2
4	68937948	rs59550028	A	T	0.2134	imputed	0.0001079	0.0003058	0.3852	1.81237	Alcohol	4q13.2
4	69568494	rs4694253	C	A	0.1786	imputed	0.0008524	0.0004178	0.5349	2.48408	Alcohol	4q13.2
4	69568822	rs149395704	A	G	0.181	imputed	0.0004583	0.0002011	0.5279	2.66378	Alcohol	4q13.2
4	69569514	rs4694255	C	T	0.1819	imputed	0.0005824	0.0002408	0.5454	2.67028	Alcohol	4q13.2
4	69569545	rs1960533	G	A	0.1819	imputed	0.0005824	0.0002408	0.5454	2.67028	Alcohol	4q13.2
4	69570360	rs1454249	G	A	0.1819	imputed	0.0005824	0.0002408	0.5454	2.67028	Alcohol	4q13.2
4	69570494	rs1454248	C	T	0.1819	imputed	0.0005824	0.0002408	0.5454	2.67028	Alcohol	4q13.2
4	69571389	rs148701081	T	C	0.1819	imputed	0.0005824	0.0002408	0.5454	2.67028	Alcohol	4q13.2
4	69571630	rs4600984	A	T	0.1819	imputed	0.0005824	0.0002408	0.5454	2.67028	Alcohol	4q13.2
4	69572174	rs12498400	T	A	0.1812	imputed	0.0004603	0.0001822	0.5448	2.7447	Alcohol	4q13.2
4	69572301	rs12499375	C	T	0.1812	imputed	0.0004603	0.0001822	0.5448	2.7447	Alcohol	4q13.2
4	69572696	rs12509380	A	G	0.1812	imputed	0.0004603	0.0001822	0.5448	2.7447	Alcohol	4q13.2
4	69572709	rs12512343	G	C	0.1812	imputed	0.0004603	0.0001822	0.5448	2.7447	Alcohol	4q13.2
4	69572862	rs6824052	C	T	0.1812	imputed	0.0004603	0.0001822	0.5448	2.7447	Alcohol	4q13.2
4	69573394	rs2331432	T	C	0.1812	imputed	0.0004603	0.0001822	0.5448	2.7447	Alcohol	4q13.2
4	69575658	rs35227328	GT	G	0.1812	imputed	0.0004603	0.0001822	0.5448	2.7447	Alcohol	4q13.2
4	69575707	rs34778440	C	T	0.1812	genotyped	0.0004603	0.0001822	0.5448	2.7447	Alcohol	4q13.2
4	69576126	rs199960130	T	TAGAC	0.1812	imputed	0.0004603	0.0001822	0.5448	2.7447	Alcohol	4q13.2
4	69577395	rs7679545	T	C	0.1812	imputed	0.0004603	0.0001822	0.5448	2.7447	Alcohol	4q13.2
4	69578014	rs7667048	A	G	0.1812	imputed	0.0004603	0.0001822	0.5448	2.7447	Alcohol	4q13.2
4	69578606	rs4694037	T	C	0.1561	imputed	0.001243	0.0004586	0.5382	2.65871	Alcohol	4q13.2
4	69578667	rs375100417	T	TG	0.1812	imputed	0.0004603	0.0001822	0.5448	2.7447	Alcohol	4q13.2
4	69578790	rs10665223	ATC	A	0.1812	imputed	0.0004603	0.0001822	0.5448	2.7447	Alcohol	4q13.2
4	69579233	rs200993696	GGGA	G	0.1812	imputed	0.0004603	0.0001822	0.5448	2.7447	Alcohol	4q13.2
4	69579274	rs139281439	T	C	0.1812	imputed	0.0004603	0.0001822	0.5448	2.7447	Alcohol	4q13.2
4	69579595	rs1377871	A	G	0.1812	imputed	0.0004603	0.0001822	0.5448	2.7447	Alcohol	4q13.2
4	69581451	rs10535659	C	CCTAT	0.1561	imputed	0.001243	0.0004586	0.5382	2.65871	Alcohol	4q13.2
4	69581523	rs10535660	A	ATATT	0.1561	imputed	0.001243	0.0004586	0.5382	2.65871	Alcohol	4q13.2
4	69585139	rs150895185	A	G	0.1561	imputed	0.001243	0.0004586	0.5382	2.65871	Alcohol	4q13.2
4	69588582	chr4:69588582	GA	G	0.1801	imputed	0.001668	0.0003488	0.6366	3.43764	Alcohol	4q13.2
4	69592508	rs142078400	A	G	0.1561	imputed	0.001243	0.0004586	0.5382	2.65871	Alcohol	4q13.2
4	69592653	rs111537489	C	A	0.1561	imputed	0.001243	0.0004586	0.5382	2.65871	Alcohol	4q13.2
4	69592837	rs113303027	G	A	0.1561	imputed	0.001243	0.0004586	0.5382	2.65871	Alcohol	4q13.2
4	69593272	rs55917665	C	T	0.1561	imputed	0.001243	0.0004586	0.5382	2.65871	Alcohol	4q13.2
4	69596414	rs72651921	A	G	0.1561	imputed	0.001243	0.0004586	0.5382	2.65871	Alcohol	4q13.2
4	70444213	rs34426794	A	ACTC	0.3447	imputed	0.001336	0.0003109	2.951	0.724766	Vitamin Use	4q13.2
4	73335574	rs11735862	G	A	0.8176	imputed	0.0007089	0.0002096	0.734754	3.23253	Alcohol	4q13.3
4	84009030	rs28545389	T	C	0.7004	imputed	0.002157	0.0004945	0.687758	2.13855	Alcohol	4q21.22
4	84009125	rs13146792	T	C	0.7004	imputed	0.002157	0.0004945	0.687758	2.13855	Alcohol	4q21.22
4	85802737	rs70943379	TA	T	0.3382	imputed	0.001585	0.0003342	0.6938	2.27844	Alcohol	4q21.23
4	94674977	rs12505204	C	T	0.6172	imputed	0.002265	0.0004838	0.705716	2.07686	Alcohol	4q22.2
4	94684111	rs66548721	C	T	0.5797	imputed	0.0007493	0.0001587	0.736377	2.30334	Alcohol	4q22.2
4	94696147	rs13110968	T	G	0.5827	genotyped	0.001356	0.0002932	0.738552	2.16077	Alcohol	4q22.2
4	94700454	rs58174947	A	G	0.5827	imputed	0.001356	0.0002932	0.738552	2.16077	Alcohol	4q22.2
4	108656862	rs4141322	G	A	0.6008	imputed	0.0009852	0.0001994	0.70373	2.61512	Smoking	4q25
4	111017171	rs150225583	T	TCA	0.1062	imputed	0.0003775	0.0004558	2.421	0.398739	Vitamin Use	4q25
4	112006883	rs7687340	T	A	0.1463	imputed	0.0005204	0.0001044	13.96	0.43639	Vitamin Use	4q25
4	114346987	rs4482764	T	C	0.2866	imputed	0.001129	0.0002904	0.7423	2.82519	Alcohol	4q26
4	116023061	rs532923	G	A	0.8601	imputed	0.001613	0.0004927	0.424268	1.83984	Alcohol	4q26
4	116023846	rs28587893	A	G	0.8601	imputed	0.001613	0.0004927	0.424268	1.83984	Alcohol	4q26
4	116050207	rs510499	G	A	0.8591	imputed	0.00153	0.0004963	0.413907	1.79414	Alcohol	4q26
4	116053779	rs552791	A	G	0.8591	imputed	0.00153	0.0004963	0.413907	1.79414	Alcohol	4q26
4	116056455	rs545915	C	A	0.8591	imputed	0.00153	0.0004963	0.413907	1.79414	Alcohol	4q26
4	116059498	rs526515	C	T	0.8598	imputed	0.0011	0.0003629	0.395257	1.79581	Alcohol	4q26
4	116070384	rs766028	G	A	0.8604	imputed	0.001623	0.0004631	0.411692	1.84367	Alcohol	4q26
4	116076141	rs72667358	A	G	0.8543	imputed	0.001501	0.0003965	0.45106	1.94339	Alcohol	4q26
4	116078707	rs4834453	G	C	0.8514	imputed	0.001246	0.0003425	0.449035	1.94724	Alcohol	4q26
4	116079000	rs4834454	C	T	0.843	imputed	0.0004546	8.98e-05	0.480769	2.30917	Alcohol	4q26
4	116079748	rs2155519	A	T	0.843	imputed	0.0004546	8.98e-05	0.480769	2.30917	Alcohol	4q26
4	116086917	rs72667378	T	C	0.8507	imputed	0.001054	0.0002965	0.442674	1.94753	Alcohol	4q26
4	116091929	rs7683907	G	A	0.8411	imputed	0.000245	4.59e-05	0.473709	2.39006	Alcohol	4q26
4	116092182	rs12643235	T	A	0.8494	imputed	0.0006863	0.0001664	0.442282	2.03161	Alcohol	4q26
4	116092432	rs4834456	C	T	0.8494	imputed	0.0006863	0.0001664	0.442282	2.03161	Alcohol	4q26
4	116093311	rs1940296	T	A	0.8494	imputed	0.0006863	0.0001664	0.442282	2.03161	Alcohol	4q26
4	116093537	rs948186	G	T	0.8494	imputed	0.0006863	0.0001664	0.442282	2.03161	Alcohol	4q26
4	116094401	rs143268528	T	C	0.8494	imputed	0.0006863	0.0001664	0.442282	2.03161	Alcohol	4q26
4	116094689	rs114919678	C	G	0.8494	imputed	0.0006863	0.0001664	0.442282	2.03161	Alcohol	4q26
4	116095126	rs7441404	T	C	0.8494	imputed	0.0006863	0.0001664	0.442282	2.03161	Alcohol	4q26
4	116096668	rs77123806	T	C	0.8494	imputed	0.0006863	0.0001664	0.442282	2.03161	Alcohol	4q26
4	116098976	rs11098284	T	C	0.8494	imputed	0.0006863	0.0001664	0.442282	2.03161	Alcohol	4q26
4	116099668	rs4834457	G	A	0.8485	genotyped	0.000778	0.0001888	0.442282	1.9657	Alcohol	4q26
4	116100311	rs76702909	C	A	0.8494	imputed	0.0006863	0.0001664	0.442282	2.03161	Alcohol	4q26
4	116102400	rs140185690	TA	T	0.8494	imputed	0.0006863	0.0001664	0.442282	2.03161	Alcohol	4q26
4	116104151	rs57020553	CTG	C	0.8494	imputed	0.0006863	0.0001664	0.442282	2.03161	Alcohol	4q26
4	116105196	rs17685799	G	A	0.8486	imputed	0.0007444	0.0001881	0.440141	1.99701	Alcohol	4q26
4	116106172	rs11728285	A	G	0.8492	imputed	0.0006535	0.0001598	0.439947	2.02928	Alcohol	4q26
4	116106499	rs11736768	G	A	0.8492	imputed	0.0006535	0.0001598	0.439947	2.02928	Alcohol	4q26
4	116108207	rs72667390	T	C	0.8492	imputed	0.0006535	0.0001598	0.439947	2.02928	Alcohol	4q26
4	116108582	rs12499289	C	T	0.8492	imputed	0.0006535	0.0001598	0.439947	2.02928	Alcohol	4q26
4	116108815	rs12499352	C	T	0.8492	imputed	0.0006535	0.0001598	0.439947	2.02928	Alcohol	4q26
4	116112076	rs34764049	G	GT	0.8505	imputed	0.0008542	0.0002033	0.450248	2.02814	Alcohol	4q26
4	116113038	rs12647873	T	C	0.8492	imputed	0.0006535	0.0001598	0.439947	2.02928	Alcohol	4q26
4	116113665	rs2135968	C	T	0.8492	imputed	0.0006535	0.0001598	0.439947	2.02928	Alcohol	4q26
4	116114791	rs34586705	CA	CAA	0.8565	imputed	0.0003588	7.824e-05	0.413052	2.15468	Alcohol	4q26
4	116117043	rs4833471	T	C	0.8492	imputed	0.0006535	0.0001598	0.439947	2.02928	Alcohol	4q26
4	116117254	rs4833472	C	T	0.8445	imputed	0.0013	0.0003232	0.470588	1.97643	Alcohol	4q26
4	116119710	rs11098285	G	A	0.8445	imputed	0.0013	0.0003232	0.470588	1.97643	Alcohol	4q26
4	116120053	rs145580284	CTGT	C	0.8492	imputed	0.0006535	0.0001598	0.439947	2.02928	Alcohol	4q26
4	116120093	rs61452687	A	G	0.8486	imputed	0.0007903	0.0001901	0.447227	2.02824	Alcohol	4q26
4	116121385	rs12507538	C	G	0.8492	imputed	0.0006535	0.0001598	0.439947	2.02928	Alcohol	4q26
4	116121708	rs77686566	T	A	0.8445	imputed	0.0013	0.0003232	0.470588	1.97643	Alcohol	4q26
4	116122735	rs6857385	C	A	0.8492	imputed	0.0006535	0.0001598	0.439947	2.02928	Alcohol	4q26
4	116126380	rs6847838	C	T	0.8445	imputed	0.0013	0.0003232	0.470588	1.97643	Alcohol	4q26
4	116126550	rs10674783	T	TTTTG	0.8445	imputed	0.0013	0.0003232	0.470588	1.97643	Alcohol	4q26
4	116128658	rs201261719	GA	G	0.8181	imputed	0.00156	0.0004418	0.434594	1.89283	Alcohol	4q26
4	116130644	chr4:116130644	GATAT	GAT	0.8163	imputed	0.0004454	9.647e-05	0.483092	2.10314	Alcohol	4q26
4	116140026	rs35513400	TA	T	0.8485	imputed	0.000567	0.0001406	0.434972	2.03068	Alcohol	4q26
4	116145042	rs72669516	T	C	0.8493	imputed	0.0003701	8.937e-05	0.411692	2.05949	Alcohol	4q26
4	116150544	rs11098288	T	A	0.8493	imputed	0.0003701	8.937e-05	0.411692	2.05949	Alcohol	4q26
4	116158676	rs72669529	C	T	0.8488	imputed	0.0003646	8.326e-05	0.415973	2.11799	Alcohol	4q26
4	116163746	rs12640783	G	A	0.8488	imputed	0.0003646	8.326e-05	0.415973	2.11799	Alcohol	4q26
4	116167452	rs78790065	AC	A	0.8452	imputed	0.0008714	0.0002386	0.420168	1.94522	Alcohol	4q26
4	116169689	rs11731910	A	C	0.8376	imputed	0.0003339	7.405e-05	0.419639	2.15642	Alcohol	4q26
4	116176173	rs72669547	T	C	0.8446	imputed	0.0006735	0.0001632	0.41876	2.00268	Alcohol	4q26
4	116178375	rs58533585	G	T	0.8492	imputed	0.0002967	6.498e-05	0.412201	2.17291	Alcohol	4q26
4	116182281	rs10021109	G	A	0.8499	imputed	0.000372	8.581e-05	0.412541	2.11886	Alcohol	4q26
4	116182572	rs10021248	C	T	0.8499	imputed	0.000372	8.581e-05	0.412541	2.11886	Alcohol	4q26
4	116182700	rs17624048	C	A	0.8499	imputed	0.000372	8.581e-05	0.412541	2.11886	Alcohol	4q26
4	116182945	rs17685980	T	G	0.8499	imputed	0.000372	8.581e-05	0.412541	2.11886	Alcohol	4q26
4	116184391	rs72669560	T	G	0.8499	imputed	0.000372	8.581e-05	0.412541	2.11886	Alcohol	4q26
4	116186591	rs10017231	C	T	0.8505	imputed	0.0002069	4.657e-05	0.393856	2.18566	Alcohol	4q26
4	116187866	rs2102402	G	A	0.8488	imputed	0.0005774	0.0001501	0.412712	2.03306	Alcohol	4q26
4	116188710	rs12501763	A	G	0.8496	imputed	0.0003645	8.381e-05	0.414079	2.16568	Alcohol	4q26
4	116393360	rs11357615	GT	G	0.2618	imputed	0.002263	0.0004943	0.662	2.33686	Alcohol	4q26
4	116417176	rs13128259	A	T	0.5758	imputed	0.001058	0.0002971	3.61795	0.873478	Vitamin Use	4q26
4	116425108	rs56188003	G	A	0.5772	imputed	0.00108	0.0003188	3.62976	0.880156	Vitamin Use	4q26
4	116427685	rs61605635	CAG	C	0.5758	imputed	0.001058	0.0002971	3.61795	0.873478	Vitamin Use	4q26
4	116428280	rs58634173	C	G	0.5758	imputed	0.001058	0.0002971	3.61795	0.873478	Vitamin Use	4q26
4	116511170	rs11098310	A	G	0.2359	imputed	0.001112	0.0002555	0.6517	2.94699	Alcohol	4q26
4	116511825	rs11098311	G	C	0.2324	imputed	0.001604	0.0003625	0.6591	2.88159	Alcohol	4q26
4	116512813	rs12498444	C	T	0.2324	imputed	0.001604	0.0003625	0.6591	2.88159	Alcohol	4q26
4	116513586	rs12640624	A	T	0.2329	imputed	0.001438	0.0003208	0.6589	2.9242	Alcohol	4q26
4	116514524	rs13141376	C	A	0.2329	imputed	0.001438	0.0003208	0.6589	2.9242	Alcohol	4q26
4	122672135	rs141944487	T	TTA	0.206	imputed	0.0003972	9.414e-05	3.051	0.612641	Vitamin Use	4q27
4	122678217	rs6534319	A	C	0.1567	imputed	0.001789	0.0003899	3.435	0.664672	Vitamin Use	4q27
4	131286077	rs11940581	C	T	0.2455	imputed	0.0002428	0.0004555	1.008	4.25275	Alcohol	4q28.3
4	131303247	rs62309565	A	G	0.1342	imputed	0.0006947	0.0001544	0.734	6.05477	Alcohol	4q28.3
4	131309002	rs6850785	C	T	0.1348	imputed	0.0006884	0.0001538	0.7348	6.09517	Alcohol	4q28.3
4	131309152	rs11931985	C	T	0.1347	imputed	0.0006891	0.0001469	0.7213	5.96515	Alcohol	4q28.3
4	131394499	rs72926967	C	A	0.1326	imputed	0.001	0.0002547	0.7668	5.92966	Alcohol	4q28.3
4	131419688	rs13147678	G	T	0.2045	imputed	0.0005955	0.0004282	0.9092	3.74227	Alcohol	4q28.3
4	131422828	rs7672101	A	G	0.1664	imputed	0.0008361	0.0004947	0.891	4.45411	Alcohol	4q28.3
4	131425368	rs11725107	G	C	0.2037	imputed	0.0006017	0.0004357	0.9106	3.74166	Alcohol	4q28.3
4	131428476	rs13146727	G	A	0.1664	imputed	0.0008361	0.0004947	0.891	4.45411	Alcohol	4q28.3
4	131430633	rs2311861	G	C	0.1667	imputed	0.0007799	0.0003868	0.8654	4.45421	Alcohol	4q28.3
4	131432146	rs34265768	A	G	0.1667	imputed	0.0007799	0.0003868	0.8654	4.45421	Alcohol	4q28.3
4	141491576	rs3811790	C	A	0.8666	imputed	0.0009925	0.0003403	4.69263	0.501618	Vitamin Use	4q31.1
4	146870469	rs28378546	G	A	0.7402	imputed	0.0006768	0.0002264	2.39808	0.587189	Vitamin Use	4q31.22
4	148024369	chr4:148024369	CT	CTT	0.2782	imputed	0.001297	0.0002775	0.71	3.16305	Alcohol	4q31.22
4	157218442	rs4691325	C	G	0.6602	imputed	0.0009689	0.0002563	2.73	0.65358	Vitamin Use	4q32.1
4	157222542	rs2341213	T	C	0.8494	imputed	0.001693	0.0003551	3.81971	0.637468	Vitamin Use	4q32.1
4	157222903	rs10006794	T	A	0.8596	imputed	0.0007359	0.0001547	4.04694	0.551881	Vitamin Use	4q32.1
4	157223663	rs4691326	A	G	0.8497	imputed	0.001699	0.0003563	3.82702	0.638475	Vitamin Use	4q32.1
4	157229285	rs1388028	G	A	0.8517	imputed	0.002086	0.0004444	3.69413	0.64023	Vitamin Use	4q32.1
4	157235855	rs6536166	A	G	0.8517	imputed	0.002086	0.0004444	3.69413	0.64023	Vitamin Use	4q32.1
4	157236258	rs11355044	G	GC	0.8517	imputed	0.002086	0.0004444	3.69413	0.64023	Vitamin Use	4q32.1
4	157238027	rs13112049	G	C	0.8517	imputed	0.002086	0.0004444	3.69413	0.64023	Vitamin Use	4q32.1
4	157238133	rs13112092	G	A	0.8517	imputed	0.002086	0.0004444	3.69413	0.64023	Vitamin Use	4q32.1
4	157243032	rs1490575	G	T	0.8517	imputed	0.002086	0.0004444	3.69413	0.64023	Vitamin Use	4q32.1
4	157245751	rs10001171	C	A	0.851	imputed	0.001953	0.0004156	3.69822	0.635325	Vitamin Use	4q32.1
4	157246679	rs9685585	T	G	0.851	imputed	0.001953	0.0004156	3.69822	0.635325	Vitamin Use	4q32.1
4	157247099	rs9685706	A	G	0.851	imputed	0.001953	0.0004156	3.69822	0.635325	Vitamin Use	4q32.1
4	157248748	rs10010729	G	A	0.8507	imputed	0.002048	0.0004363	3.69686	0.638932	Vitamin Use	4q32.1
4	157249223	rs34366704	A	AT	0.8507	imputed	0.002048	0.0004363	3.69686	0.638932	Vitamin Use	4q32.1
4	157251896	rs1490554	A	G	0.8524	imputed	0.001715	0.00036	4.0404	0.64502	Vitamin Use	4q32.1
4	157252468	rs12498213	T	A	0.8518	imputed	0.001618	0.0003394	4.04367	0.640429	Vitamin Use	4q32.1
4	157254144	rs1352697	A	G	0.8508	imputed	0.00115	0.0002345	4.25351	0.639914	Vitamin Use	4q32.1
4	157257419	rs937065	T	C	0.8508	imputed	0.00115	0.0002345	4.25351	0.639914	Vitamin Use	4q32.1
4	157257519	rs937066	A	G	0.8518	imputed	0.001618	0.0003394	4.04367	0.640429	Vitamin Use	4q32.1
4	157258797	rs33931774	G	GA	0.8508	imputed	0.00115	0.0002345	4.25351	0.639914	Vitamin Use	4q32.1
4	157260569	rs12640518	A	G	0.8518	imputed	0.001618	0.0003394	4.04367	0.640429	Vitamin Use	4q32.1
4	157261188	rs2101586	C	A	0.8518	imputed	0.001618	0.0003394	4.04367	0.640429	Vitamin Use	4q32.1
4	157261438	rs6536168	C	G	0.8506	imputed	0.001102	0.0002244	4.25713	0.636438	Vitamin Use	4q32.1
4	157267062	rs9998721	G	C	0.8518	imputed	0.001618	0.0003394	4.04367	0.640429	Vitamin Use	4q32.1
4	157271283	rs9307945	G	A	0.8518	imputed	0.001618	0.0003394	4.04367	0.640429	Vitamin Use	4q32.1
4	157272344	rs9307946	A	G	0.8518	imputed	0.001618	0.0003394	4.04367	0.640429	Vitamin Use	4q32.1
4	157273146	rs10001169	A	G	0.8518	imputed	0.001618	0.0003394	4.04367	0.640429	Vitamin Use	4q32.1
4	157277398	rs2340288	C	T	0.8518	imputed	0.001618	0.0003394	4.04367	0.640429	Vitamin Use	4q32.1
4	157277626	rs12510293	A	T	0.8518	imputed	0.001618	0.0003394	4.04367	0.640429	Vitamin Use	4q32.1
4	157278823	rs11100058	C	A	0.8518	imputed	0.001618	0.0003394	4.04367	0.640429	Vitamin Use	4q32.1
4	157278965	rs28882178	G	C	0.8518	imputed	0.001618	0.0003394	4.04367	0.640429	Vitamin Use	4q32.1
4	157279506	rs1532153	T	C	0.8518	imputed	0.001618	0.0003394	4.04367	0.640429	Vitamin Use	4q32.1
4	157280191	rs4691330	G	A	0.8518	imputed	0.001618	0.0003394	4.04367	0.640429	Vitamin Use	4q32.1
4	157283423	rs12499228	T	A	0.8518	imputed	0.001618	0.0003394	4.04367	0.640429	Vitamin Use	4q32.1
4	157283476	rs7654045	A	C	0.8512	imputed	0.001353	0.0002805	4.13565	0.635569	Vitamin Use	4q32.1
4	157287660	rs6838232	T	C	0.8521	imputed	0.0014	0.0002901	4.12541	0.639996	Vitamin Use	4q32.1
4	157287861	rs6815992	C	T	0.8521	imputed	0.0014	0.0002901	4.12541	0.639996	Vitamin Use	4q32.1
4	157288421	rs6821719	G	T	0.8521	imputed	0.0014	0.0002901	4.12541	0.639996	Vitamin Use	4q32.1
4	157288456	rs6821886	C	T	0.8521	imputed	0.0014	0.0002901	4.12541	0.639996	Vitamin Use	4q32.1
4	157288741	rs6822485	C	T	0.8521	imputed	0.0014	0.0002901	4.12541	0.639996	Vitamin Use	4q32.1
4	157292098	rs146926902	G	C	0.8522	imputed	0.001408	0.0002905	4.23549	0.655446	Vitamin Use	4q32.1
4	157292969	rs78009006	C	A	0.8523	imputed	0.001436	0.0002977	4.12882	0.642618	Vitamin Use	4q32.1
4	157294726	rs7691796	T	A	0.8523	imputed	0.001436	0.0002977	4.12882	0.642618	Vitamin Use	4q32.1
4	157295363	rs2220583	G	T	0.8523	imputed	0.001436	0.0002977	4.12882	0.642618	Vitamin Use	4q32.1
4	157295364	rs2340290	A	G	0.8523	imputed	0.001436	0.0002977	4.12882	0.642618	Vitamin Use	4q32.1
4	157299895	rs4498175	C	A	0.8514	imputed	0.001015	0.000205	4.34216	0.641952	Vitamin Use	4q32.1
4	157300051	rs4596291	C	T	0.8523	imputed	0.001436	0.0002977	4.12882	0.642618	Vitamin Use	4q32.1
4	157301739	rs2340292	A	G	0.8523	imputed	0.001436	0.0002977	4.12882	0.642618	Vitamin Use	4q32.1
4	157301989	rs80288811	C	CAA	0.8523	imputed	0.001436	0.0002977	4.12882	0.642618	Vitamin Use	4q32.1
4	157304807	rs6536170	T	C	0.8555	imputed	0.001517	0.0003151	4.89716	0.666734	Vitamin Use	4q32.1
4	168340897	rs73864205	A	G	0.1353	imputed	0.001092	0.0004623	0.8721	5.73319	Alcohol	4q32.3
4	173172113	rs10049623	C	T	0.3987	genotyped	0.0004247	0.0003026	0.9062	2.7766	Alcohol	4q34.1
4	173172413	rs62331135	T	C	0.3987	imputed	0.0004247	0.0003026	0.9062	2.7766	Alcohol	4q34.1
4	173174712	rs1354355	G	C	0.3994	imputed	0.000433	0.0003242	0.9109	2.77642	Alcohol	4q34.1
4	173176433	rs368977531	T	TTTCATTGACATTTATTTTTTAAATCACTGTGCTGAGAAGTAGACAGAAAAATCA	0.3996	imputed	0.000435	0.0003309	0.9123	2.77704	Alcohol	4q34.1
4	173180775	rs2134663	C	T	0.3996	imputed	0.000435	0.0003309	0.9123	2.77704	Alcohol	4q34.1
4	173181920	rs1827556	A	G	0.3996	imputed	0.000435	0.0003309	0.9123	2.77704	Alcohol	4q34.1
4	173183543	rs6812335	A	C	0.3996	imputed	0.000435	0.0003309	0.9123	2.77704	Alcohol	4q34.1
4	173185761	rs72082854	C	CATATA	0.3996	imputed	0.000435	0.0003309	0.9123	2.77704	Alcohol	4q34.1
4	173188910	rs6825516	G	C	0.3994	imputed	0.0004353	0.0003257	0.9109	2.7746	Alcohol	4q34.1
4	173191068	rs28635685	G	A	0.4004	imputed	0.0004878	0.0004001	0.9198	2.75296	Alcohol	4q34.1
4	174453337	rs13146346	C	T	0.7844	imputed	0.001048	0.000223	0.628141	3.28869	Smoking	4q34.1
4	175476038	rs55658034	T	C	0.3449	imputed	0.0003965	0.0002191	0.6179	2.44503	Smoking	4q34.1
4	175476370	rs10520287	A	G	0.3449	imputed	0.0003965	0.0002191	0.6179	2.44503	Smoking	4q34.1
4	175477131	rs56362241	C	CG	0.3449	imputed	0.0003965	0.0002191	0.6179	2.44503	Smoking	4q34.1
4	175478008	rs1978567	T	A	0.3458	imputed	0.0004532	0.0002368	0.6222	2.44462	Smoking	4q34.1
4	175480636	rs59530128	C	T	0.3518	imputed	0.0007883	0.0003919	0.6261	2.35977	Smoking	4q34.1
4	175627915	rs10715188	AG	A	0.745	imputed	0.001253	0.0003209	0.784314	3.13977	Smoking	4q34.1
4	175629611	rs148732517	AT	A	0.744	imputed	0.001088	0.0002638	0.769823	3.10162	Smoking	4q34.1
4	175631711	rs4695953	C	T	0.747	imputed	0.0013	0.000299	0.755287	2.96656	Smoking	4q34.1
4	175631986	rs4695954	A	G	0.7699	imputed	0.001138	0.0002613	0.740192	2.95722	Smoking	4q34.1
4	175867738	rs4695985	A	G	0.8172	imputed	0.002149	0.0004635	0.662691	2.6797	Smoking	4q34.1
4	175870450	rs13132513	G	A	0.5594	imputed	0.001432	0.0002967	0.762777	2.72908	Smoking	4q34.1
4	175870914	rs6823214	C	T	0.5572	imputed	0.0004495	9.139e-05	0.70028	2.7419	Smoking	4q34.1
4	175870922	rs6841547	T	C	0.5544	imputed	0.000813	0.0001644	0.724638	2.70893	Smoking	4q34.1
4	175870944	rs6841560	A	C	0.5552	imputed	0.0006904	0.0001409	0.714286	2.7046	Smoking	4q34.1
4	175871449	chr4:175871449	G	A	0.5669	genotyped	0.0001007	1.788e-05	0.718907	3.22525	Smoking	4q34.1
4	175872077	rs10032174	G	A	0.5695	imputed	0.0001273	2.285e-05	0.716332	3.30564	Smoking	4q34.1
4	175872131	rs9997704	C	G	0.5699	imputed	0.0001092	1.953e-05	0.707214	3.28937	Smoking	4q34.1
4	175872203	rs6825407	C	A	0.5684	imputed	5.92e-05	1.034e-05	0.696379	3.38541	Smoking	4q34.1
4	175872353	rs4235214	C	A	0.6035	imputed	0.0007231	0.0001448	0.763942	3.03152	Smoking	4q34.1
4	175872492	rs10000310	A	G	0.5667	imputed	6.643e-05	1.206e-05	0.677966	3.14894	Smoking	4q34.1
4	175872866	rs4501197	A	G	0.6034	imputed	0.00117	0.0002402	0.763359	2.8044	Smoking	4q34.1
4	175873050	rs4490436	T	A	0.6034	imputed	0.00117	0.0002402	0.763359	2.8044	Smoking	4q34.1
4	175873147	rs7697327	C	T	0.6034	imputed	0.00117	0.0002402	0.763359	2.8044	Smoking	4q34.1
4	175873297	rs7696290	G	T	0.6034	imputed	0.00117	0.0002402	0.763359	2.8044	Smoking	4q34.1
4	175873595	rs6553852	G	A	0.6033	imputed	0.001154	0.0002365	0.762195	2.80631	Smoking	4q34.1
4	175873864	rs6813612	C	T	0.6031	imputed	0.001124	0.0002295	0.759878	2.80398	Smoking	4q34.1
4	175873890	rs10713185	AG	A	0.6031	imputed	0.001124	0.0002295	0.759878	2.80398	Smoking	4q34.1
4	175873997	rs6838783	A	T	0.6031	imputed	0.001088	0.0002217	0.759301	2.80911	Smoking	4q34.1
4	175874143	rs6839035	A	G	0.6029	imputed	0.001102	0.0002247	0.758725	2.80594	Smoking	4q34.1
4	175874293	rs6814573	C	T	0.6029	imputed	0.001102	0.0002247	0.758725	2.80594	Smoking	4q34.1
4	175874323	rs11133068	G	A	0.6029	imputed	0.001102	0.0002247	0.758725	2.80594	Smoking	4q34.1
4	175874365	rs6839441	A	C	0.6031	imputed	0.001162	0.000238	0.761615	2.79594	Smoking	4q34.1
4	175874367	rs6813162	G	A	0.6031	imputed	0.001162	0.000238	0.761615	2.79594	Smoking	4q34.1
4	175874380	rs11133069	T	G	0.6027	imputed	0.001165	0.0002388	0.762777	2.80226	Smoking	4q34.1
4	175874406	rs11133070	T	C	0.6027	imputed	0.001165	0.0002388	0.762777	2.80226	Smoking	4q34.1
4	175874431	rs11133071	T	C	0.6027	imputed	0.001165	0.0002388	0.762777	2.80226	Smoking	4q34.1
4	175874484	rs11133072	A	C	0.6015	imputed	0.0009436	0.000192	0.762777	2.84406	Smoking	4q34.1
4	175874725	rs11133073	T	A	0.6015	imputed	0.0009436	0.000192	0.762777	2.84406	Smoking	4q34.1
4	175874873	rs55957540	T	A	0.6013	imputed	0.0009911	0.0002022	0.763359	2.83355	Smoking	4q34.1
4	175874926	rs55912421	A	G	0.6013	imputed	0.0009911	0.0002022	0.763359	2.83355	Smoking	4q34.1
4	175875064	rs56131330	C	T	0.6013	imputed	0.0009911	0.0002022	0.763359	2.83355	Smoking	4q34.1
4	175875142	rs56077811	T	C	0.6021	imputed	0.0008671	0.0001737	0.75188	2.81814	Smoking	4q34.1
4	175875150	rs56163045	G	A	0.6021	imputed	0.0008671	0.0001737	0.75188	2.81814	Smoking	4q34.1
4	175875230	rs56318412	T	C	0.6028	imputed	0.0007288	0.0001448	0.75188	2.85886	Smoking	4q34.1
4	175875358	rs13117040	A	C	0.6015	imputed	0.0007137	0.000141	0.744048	2.84313	Smoking	4q34.1
4	175875390	rs13117236	A	C	0.5975	imputed	0.001079	0.0002204	0.761615	2.81871	Smoking	4q34.1
4	175875399	rs13142092	C	T	0.5975	imputed	0.001079	0.0002204	0.761615	2.81871	Smoking	4q34.1
4	175875403	rs13140630	G	C	0.5975	imputed	0.001079	0.0002204	0.761615	2.81871	Smoking	4q34.1
4	175875604	rs4280711	T	C	0.6021	imputed	0.001012	0.0002054	0.759878	2.80088	Smoking	4q34.1
4	175875625	rs4467539	G	T	0.6021	imputed	0.001012	0.0002054	0.759878	2.80088	Smoking	4q34.1
4	175875628	rs4455392	T	C	0.6021	imputed	0.001012	0.0002054	0.759878	2.80088	Smoking	4q34.1
4	175876014	rs13123653	A	G	0.6019	imputed	0.0005417	0.0001056	0.748503	2.9102	Smoking	4q34.1
4	175876153	rs10000224	A	C	0.6019	imputed	0.0005417	0.0001056	0.748503	2.9102	Smoking	4q34.1
4	175876234	rs34206570	AT	A	0.6019	imputed	0.0005417	0.0001056	0.748503	2.9102	Smoking	4q34.1
4	175876323	rs36061687	T	C	0.6019	imputed	0.0005417	0.0001056	0.748503	2.9102	Smoking	4q34.1
4	175876349	rs13147589	G	A	0.6007	imputed	0.0006306	0.000125	0.760456	2.90694	Smoking	4q34.1
4	175876473	rs13130150	T	C	0.6022	genotyped	0.0007988	0.000159	0.747384	2.75381	Smoking	4q34.1
4	175876667	rs6833590	C	T	0.6017	imputed	0.0005316	0.0001034	0.746826	2.90707	Smoking	4q34.1
4	175876812	rs112809317	C	CTTATT	0.6017	imputed	0.0005316	0.0001034	0.746826	2.90707	Smoking	4q34.1
4	175876878	rs6832552	G	A	0.6019	imputed	0.0005153	9.995e-05	0.744048	2.91098	Smoking	4q34.1
4	175877176	rs4404521	T	C	0.6017	imputed	0.0005316	0.0001034	0.746826	2.90707	Smoking	4q34.1
4	175877195	rs4479682	A	G	0.6019	imputed	0.0005288	0.0001028	0.746269	2.90377	Smoking	4q34.1
4	175877360	rs4476578	G	A	0.6019	imputed	0.0005288	0.0001028	0.746269	2.90377	Smoking	4q34.1
4	175877557	rs4695986	C	T	0.6032	imputed	0.0005563	0.000109	0.752445	2.91307	Smoking	4q34.1
4	175877571	rs4695987	C	T	0.6032	imputed	0.0005563	0.000109	0.752445	2.91307	Smoking	4q34.1
4	175877591	rs4695988	C	T	0.6032	imputed	0.0005563	0.000109	0.752445	2.91307	Smoking	4q34.1
4	175877671	rs72133714	GAGA	G	0.6036	imputed	0.0005705	0.0001118	0.749625	2.89878	Smoking	4q34.1
4	175877893	rs4695989	C	A	0.6028	imputed	0.0005577	0.000109	0.750751	2.90538	Smoking	4q34.1
4	175878565	rs11734301	C	T	0.6043	imputed	0.0004294	8.224e-05	0.73046	2.90211	Smoking	4q34.1
4	175878918	rs36028977	T	C	0.6043	imputed	0.0004294	8.224e-05	0.73046	2.90211	Smoking	4q34.1
4	175879396	rs34352989	G	GA	0.6038	imputed	0.0004762	9.183e-05	0.73046	2.88377	Smoking	4q34.1
4	175879507	rs28718530	A	G	0.6038	imputed	0.0004762	9.183e-05	0.73046	2.88377	Smoking	4q34.1
4	175879623	rs34993807	C	T	0.6038	imputed	0.0004762	9.183e-05	0.73046	2.88377	Smoking	4q34.1
4	175879678	rs13138382	C	T	0.6038	imputed	0.0004762	9.183e-05	0.73046	2.88377	Smoking	4q34.1
4	175879878	rs66999168	T	C	0.5981	imputed	0.0004876	9.747e-05	0.704225	2.77254	Smoking	4q34.1
4	175879901	rs62332296	A	G	0.6017	imputed	0.0003968	7.632e-05	0.717875	2.8761	Smoking	4q34.1
4	175880134	rs71595449	A	ATTG	0.6029	imputed	0.0004286	8.244e-05	0.722022	2.87429	Smoking	4q34.1
4	175880608	rs34184384	C	CTG	0.7937	imputed	0.002201	0.0004986	0.608273	2.54082	Smoking	4q34.1
4	175882141	rs4608789	C	T	0.6027	imputed	0.0006435	0.0001273	0.723589	2.77769	Smoking	4q34.1
4	175882879	rs4695990	G	A	0.6029	imputed	0.0006559	0.0001298	0.724638	2.77533	Smoking	4q34.1
4	175884145	rs13143456	A	G	0.5922	imputed	0.001886	0.0004341	0.694444	2.21796	Smoking	4q34.1
4	177786386	rs10030772	T	G	0.8808	imputed	0.001691	0.0004262	0.647249	3.36233	Alcohol	4q34.3
4	177787448	rs7678501	T	C	0.8808	imputed	0.001691	0.0004262	0.647249	3.36233	Alcohol	4q34.3
4	177787561	rs7658632	C	T	0.8808	imputed	0.001691	0.0004262	0.647249	3.36233	Alcohol	4q34.3
4	177787575	rs7658479	A	T	0.8808	imputed	0.001691	0.0004262	0.647249	3.36233	Alcohol	4q34.3
4	177790845	rs6552199	A	G	0.8797	imputed	0.001383	0.0003689	0.669344	3.5909	Alcohol	4q34.3
4	177790958	rs11290515	CT	C	0.8797	imputed	0.001383	0.0003689	0.669344	3.5909	Alcohol	4q34.3
4	177791837	rs4365674	G	C	0.886	imputed	0.001665	0.0004349	0.658762	3.57828	Alcohol	4q34.3
4	177791927	rs2877977	T	C	0.8804	imputed	0.001155	0.0002893	0.645161	3.59421	Alcohol	4q34.3
4	177792562	rs10008087	G	A	0.886	imputed	0.001665	0.0004349	0.658762	3.57828	Alcohol	4q34.3
4	177792639	rs28463368	G	T	0.886	imputed	0.001665	0.0004349	0.658762	3.57828	Alcohol	4q34.3
4	177792920	rs10030529	A	T	0.8804	imputed	0.001155	0.0002893	0.645161	3.59421	Alcohol	4q34.3
4	177793037	rs10020301	T	C	0.8804	imputed	0.001155	0.0002893	0.645161	3.59421	Alcohol	4q34.3
4	177793464	rs10008972	G	A	0.886	imputed	0.001665	0.0004349	0.658762	3.57828	Alcohol	4q34.3
4	177793625	rs11314416	GA	G	0.875	imputed	0.001501	0.0003356	0.610501	3.4826	Alcohol	4q34.3
4	177793843	rs6552200	T	C	0.8804	imputed	0.001155	0.0002893	0.645161	3.59421	Alcohol	4q34.3
4	177793913	rs6552201	T	A	0.8804	imputed	0.001155	0.0002893	0.645161	3.59421	Alcohol	4q34.3
4	177793936	rs7678096	C	T	0.8804	imputed	0.001155	0.0002893	0.645161	3.59421	Alcohol	4q34.3
4	177795274	rs6843420	G	A	0.8804	imputed	0.001155	0.0002893	0.645161	3.59421	Alcohol	4q34.3
4	177795548	rs6848276	A	G	0.8804	imputed	0.001155	0.0002893	0.645161	3.59421	Alcohol	4q34.3
4	177795913	rs6849252	C	T	0.886	imputed	0.001665	0.0004349	0.658762	3.57828	Alcohol	4q34.3
4	181701090	rs71603128	G	GT	0.8738	imputed	0.0001483	2.701e-05	0.407997	3.96113	Alcohol	4q34.3
4	181928612	rs17813262	C	T	0.8473	imputed	0.00124	0.0002592	0.505306	2.68494	Alcohol	4q34.3
4	185571645	rs60407693	AT	A	0.8606	imputed	0.001916	0.0004957	5.99161	0.625625	Vitamin Use	4q35.1
4	185594384	rs4861630	T	C	0.8533	imputed	0.001765	0.0003699	7.27273	0.730487	Vitamin Use	4q35.1
4	185598404	rs2705895	T	C	0.861	imputed	0.001114	0.0002425	9.38967	0.674545	Vitamin Use	4q35.1
4	185598594	rs28799091	G	A	0.8619	imputed	0.0008812	0.0001995	9.40734	0.649678	Vitamin Use	4q35.1
4	185598681	rs62339895	G	A	0.861	imputed	0.001114	0.0002425	9.38967	0.674545	Vitamin Use	4q35.1
4	185598743	rs28696121	G	A	0.8619	imputed	0.0008812	0.0001995	9.40734	0.649678	Vitamin Use	4q35.1
4	185598925	rs10015194	C	T	0.8619	imputed	0.0008812	0.0001995	9.40734	0.649678	Vitamin Use	4q35.1
4	185604356	rs2696052	A	G	0.861	imputed	0.001114	0.0002425	9.38967	0.674545	Vitamin Use	4q35.1
4	185604508	rs10033673	G	A	0.861	imputed	0.001114	0.0002425	9.38967	0.674545	Vitamin Use	4q35.1
4	185605589	rs2705890	G	A	0.8623	imputed	0.001281	0.0002728	9.4162	0.690337	Vitamin Use	4q35.1
4	185609463	rs2141257	A	G	0.8412	imputed	0.0009381	0.0001948	6.36132	0.677385	Vitamin Use	4q35.1
4	185609576	rs2141258	G	T	0.8403	imputed	0.001155	0.0002376	6.36132	0.700201	Vitamin Use	4q35.1
4	185610486	rs10013562	A	G	0.8396	imputed	0.0008304	0.0001744	6.36943	0.667375	Vitamin Use	4q35.1
4	185610725	rs70962518	GC	G	0.8406	imputed	0.001527	0.0003274	6.0024	0.690328	Vitamin Use	4q35.1
4	185610889	rs12639881	T	C	0.8419	imputed	0.001523	0.0003184	6.18429	0.708233	Vitamin Use	4q35.1
4	185610899	rs2696039	C	T	0.8385	imputed	0.001497	0.0003102	6.34115	0.721734	Vitamin Use	4q35.1
4	185610903	rs2696038	T	C	0.8385	imputed	0.001497	0.0003102	6.34115	0.721734	Vitamin Use	4q35.1
4	185610940	rs2696037	T	C	0.8406	imputed	0.001383	0.0002873	6.23441	0.705011	Vitamin Use	4q35.1
4	185611005	rs28463742	G	A	0.8396	imputed	0.0009144	0.0001905	6.35324	0.674943	Vitamin Use	4q35.1
4	185611092	rs72703531	C	T	0.8425	imputed	0.001029	0.0002181	6.19963	0.672046	Vitamin Use	4q35.1
4	185614705	rs10015956	T	C	0.8401	imputed	0.0008829	0.0001932	6.11247	0.655212	Vitamin Use	4q35.1
4	185614810	rs55685500	G	A	0.842	imputed	0.001015	0.0002175	6.1237	0.66736	Vitamin Use	4q35.1
4	185614916	rs61520847	T	TTGA	0.8411	imputed	0.001122	0.0002445	6.01323	0.665769	Vitamin Use	4q35.1
4	185615532	rs6825561	A	T	0.8401	imputed	0.0008829	0.0001932	6.11247	0.655212	Vitamin Use	4q35.1
4	185615764	chr4:185615764	C	A	0.8401	genotyped	0.0008829	0.0001932	6.11247	0.655212	Vitamin Use	4q35.1
4	185615768	rs3184982	T	G	0.8401	imputed	0.0008829	0.0001932	6.11247	0.655212	Vitamin Use	4q35.1
4	185616167	rs6826883	A	C	0.8401	imputed	0.0008829	0.0001932	6.11247	0.655212	Vitamin Use	4q35.1
4	185616631	rs1527870	T	C	0.8401	imputed	0.0008829	0.0001932	6.11247	0.655212	Vitamin Use	4q35.1
4	185616814	rs6810600	T	C	0.8401	imputed	0.0008829	0.0001932	6.11247	0.655212	Vitamin Use	4q35.1
4	185616859	rs6810635	T	C	0.8401	imputed	0.0008829	0.0001932	6.11247	0.655212	Vitamin Use	4q35.1
4	185617525	rs7681824	A	G	0.8401	imputed	0.0008829	0.0001932	6.11247	0.655212	Vitamin Use	4q35.1
4	185617529	rs7660064	T	C	0.8401	imputed	0.0008829	0.0001932	6.11247	0.655212	Vitamin Use	4q35.1
4	185617785	rs10013685	C	T	0.8401	imputed	0.0008829	0.0001932	6.11247	0.655212	Vitamin Use	4q35.1
4	185617846	chr4:185617846	A	AAT	0.8401	imputed	0.0008829	0.0001932	6.11247	0.655212	Vitamin Use	4q35.1
4	185617852	rs34070923	AT	A	0.8401	imputed	0.0008829	0.0001932	6.11247	0.655212	Vitamin Use	4q35.1
4	185617935	rs28542773	A	G	0.8401	imputed	0.0008829	0.0001932	6.11247	0.655212	Vitamin Use	4q35.1
4	185617999	rs28416641	C	T	0.8401	imputed	0.0008829	0.0001932	6.11247	0.655212	Vitamin Use	4q35.1
4	185618153	rs10537419	GCCT	G	0.8401	imputed	0.0008829	0.0001932	6.11247	0.655212	Vitamin Use	4q35.1
4	185618373	rs7683615	C	T	0.8401	imputed	0.0008829	0.0001932	6.11247	0.655212	Vitamin Use	4q35.1
4	185618689	rs141579181	CTG	C	0.8405	imputed	0.0007905	0.0001699	6.26959	0.656571	Vitamin Use	4q35.1
4	185619281	rs10000507	C	T	0.8401	imputed	0.0008829	0.0001932	6.11247	0.655212	Vitamin Use	4q35.1
4	185619282	rs10022818	A	G	0.8401	imputed	0.0008829	0.0001932	6.11247	0.655212	Vitamin Use	4q35.1
4	185619567	rs67798981	A	T	0.8401	imputed	0.0008829	0.0001932	6.11247	0.655212	Vitamin Use	4q35.1
4	185619665	rs10002919	C	T	0.8401	imputed	0.0008829	0.0001932	6.11247	0.655212	Vitamin Use	4q35.1
4	185619967	rs2310104	A	G	0.8401	imputed	0.0008829	0.0001932	6.11247	0.655212	Vitamin Use	4q35.1
4	185620041	rs5864895	C	CT	0.8401	imputed	0.0008829	0.0001932	6.11247	0.655212	Vitamin Use	4q35.1
4	185620113	rs1107908	T	C	0.8399	imputed	0.0009706	0.0002104	6.08273	0.661381	Vitamin Use	4q35.1
4	185620256	rs2005410	C	T	0.8401	imputed	0.0008829	0.0001932	6.11247	0.655212	Vitamin Use	4q35.1
4	185620623	rs6552801	G	A	0.8401	imputed	0.0008829	0.0001932	6.11247	0.655212	Vitamin Use	4q35.1
4	185620751	rs6552802	C	G	0.8401	imputed	0.0008829	0.0001932	6.11247	0.655212	Vitamin Use	4q35.1
4	185621026	rs2016381	G	A	0.8401	imputed	0.0008829	0.0001932	6.11247	0.655212	Vitamin Use	4q35.1
4	185621249	rs877276	C	T	0.8401	imputed	0.0008829	0.0001932	6.11247	0.655212	Vitamin Use	4q35.1
4	185621448	rs147024993	T	TAAC	0.8401	imputed	0.0008829	0.0001932	6.11247	0.655212	Vitamin Use	4q35.1
4	185621454	rs79884757	A	G	0.8401	imputed	0.0008829	0.0001932	6.11247	0.655212	Vitamin Use	4q35.1
4	185621692	rs28444118	T	C	0.8401	imputed	0.0008829	0.0001932	6.11247	0.655212	Vitamin Use	4q35.1
4	185622327	rs7674952	A	C	0.8401	imputed	0.0008829	0.0001932	6.11247	0.655212	Vitamin Use	4q35.1
4	185622402	rs41278579	A	G	0.842	imputed	0.001015	0.0002175	6.1237	0.66736	Vitamin Use	4q35.1
4	185622509	rs7658186	T	C	0.8401	imputed	0.0008829	0.0001932	6.11247	0.655212	Vitamin Use	4q35.1
4	185622959	rs4256263	C	A	0.8401	imputed	0.0008829	0.0001932	6.11247	0.655212	Vitamin Use	4q35.1
4	185623312	rs28660669	C	T	0.8401	imputed	0.0008829	0.0001932	6.11247	0.655212	Vitamin Use	4q35.1
4	185623711	rs142399105	TA	T	0.8401	imputed	0.0008829	0.0001932	6.11247	0.655212	Vitamin Use	4q35.1
4	185623788	rs67380800	T	C	0.8401	imputed	0.0008829	0.0001932	6.11247	0.655212	Vitamin Use	4q35.1
4	185623845	rs67641203	A	C	0.8401	imputed	0.0008829	0.0001932	6.11247	0.655212	Vitamin Use	4q35.1
4	185623917	rs66462315	C	T	0.8401	imputed	0.0008829	0.0001932	6.11247	0.655212	Vitamin Use	4q35.1
4	185623963	rs72703549	T	C	0.8401	imputed	0.0008829	0.0001932	6.11247	0.655212	Vitamin Use	4q35.1
4	185623973	rs59712748	C	T	0.7817	imputed	0.0002388	5.473e-05	6.16903	0.670037	Vitamin Use	4q35.1
4	185623989	rs67409049	G	A	0.8401	imputed	0.0008829	0.0001932	6.11247	0.655212	Vitamin Use	4q35.1
4	185624047	rs4371656	G	T	0.8401	imputed	0.0008829	0.0001932	6.11247	0.655212	Vitamin Use	4q35.1
4	185624129	rs4615214	G	C	0.8401	imputed	0.0008829	0.0001932	6.11247	0.655212	Vitamin Use	4q35.1
4	185624220	rs4610378	T	C	0.8401	imputed	0.0008829	0.0001932	6.11247	0.655212	Vitamin Use	4q35.1
4	185624238	rs4263438	C	T	0.8401	imputed	0.0008829	0.0001932	6.11247	0.655212	Vitamin Use	4q35.1
4	185624281	rs4386643	A	T	0.8401	imputed	0.0008829	0.0001932	6.11247	0.655212	Vitamin Use	4q35.1
4	185624336	rs4264873	C	T	0.8401	imputed	0.0008829	0.0001932	6.11247	0.655212	Vitamin Use	4q35.1
4	185625123	rs141868648	TA	T	0.8401	imputed	0.0008829	0.0001932	6.11247	0.655212	Vitamin Use	4q35.1
4	185625240	rs368391994	CTT	C	0.839	imputed	0.00101	0.0002187	6.05694	0.662394	Vitamin Use	4q35.1
4	185625390	rs7694899	C	T	0.8401	imputed	0.0008829	0.0001932	6.11247	0.655212	Vitamin Use	4q35.1
4	185625397	rs7673203	T	C	0.8401	imputed	0.0008829	0.0001932	6.11247	0.655212	Vitamin Use	4q35.1
4	185625737	chr4:185625737	A	ACCC	0.8401	imputed	0.0008829	0.0001932	6.11247	0.655212	Vitamin Use	4q35.1
4	185626379	rs9631782	A	G	0.8401	imputed	0.0008829	0.0001932	6.11247	0.655212	Vitamin Use	4q35.1
4	185626511	rs9631783	C	T	0.8401	imputed	0.0008829	0.0001932	6.11247	0.655212	Vitamin Use	4q35.1
4	185626605	rs55674580	C	G	0.8401	imputed	0.0008829	0.0001932	6.11247	0.655212	Vitamin Use	4q35.1
4	185626733	rs112514967	TA	TAA	0.8387	imputed	0.0007315	0.000154	6.37349	0.661219	Vitamin Use	4q35.1
4	185627132	rs28620459	G	C	0.8399	imputed	0.0009605	0.000207	6.1237	0.663169	Vitamin Use	4q35.1
4	185627198	rs57271221	C	T	0.842	imputed	0.001015	0.0002175	6.1237	0.66736	Vitamin Use	4q35.1
4	185627262	rs28579266	T	C	0.8401	imputed	0.0008829	0.0001932	6.11247	0.655212	Vitamin Use	4q35.1
4	185627304	rs144354250	T	TA	0.8424	imputed	0.0009742	0.0002022	6.35728	0.680651	Vitamin Use	4q35.1
4	185627416	rs28673855	T	G	0.8401	imputed	0.0008829	0.0001932	6.11247	0.655212	Vitamin Use	4q35.1
4	185627481	rs28636679	C	T	0.8401	imputed	0.0008829	0.0001932	6.11247	0.655212	Vitamin Use	4q35.1
4	185627746	rs28500698	A	C	0.8401	imputed	0.0008829	0.0001932	6.11247	0.655212	Vitamin Use	4q35.1
4	185627761	rs28558715	G	A	0.8401	imputed	0.0008829	0.0001932	6.11247	0.655212	Vitamin Use	4q35.1
4	185628153	rs56232457	T	G	0.8401	imputed	0.0008829	0.0001932	6.11247	0.655212	Vitamin Use	4q35.1
4	185628405	rs4444872	A	G	0.8414	imputed	0.001156	0.0002567	5.94177	0.661299	Vitamin Use	4q35.1
4	185628406	rs4444873	A	G	0.8414	imputed	0.001156	0.0002567	5.94177	0.661299	Vitamin Use	4q35.1
4	185628457	rs4519838	A	G	0.8401	imputed	0.0008829	0.0001932	6.11247	0.655212	Vitamin Use	4q35.1
4	185629169	rs28497285	G	A	0.8401	imputed	0.0008829	0.0001932	6.11247	0.655212	Vitamin Use	4q35.1
4	185629358	rs28432855	T	C	0.8402	imputed	0.0009472	0.0002047	6.11247	0.661236	Vitamin Use	4q35.1
4	185629366	rs28441011	G	A	0.8402	imputed	0.0009472	0.0002047	6.11247	0.661236	Vitamin Use	4q35.1
4	185629688	rs142363354	AAAG	A	0.842	imputed	0.001015	0.0002175	6.1237	0.66736	Vitamin Use	4q35.1
4	185629805	rs4443323	C	A	0.842	imputed	0.001015	0.0002175	6.1237	0.66736	Vitamin Use	4q35.1
4	185630011	rs57316663	T	C	0.8401	imputed	0.0008829	0.0001932	6.11247	0.655212	Vitamin Use	4q35.1
4	185630025	rs61653735	G	A	0.8401	imputed	0.0008829	0.0001932	6.11247	0.655212	Vitamin Use	4q35.1
4	185630381	rs28457675	G	A	0.8401	imputed	0.0008829	0.0001932	6.11247	0.655212	Vitamin Use	4q35.1
4	185630532	rs28516797	T	C	0.8401	imputed	0.0008829	0.0001932	6.11247	0.655212	Vitamin Use	4q35.1
4	185630598	rs28602720	T	C	0.8402	imputed	0.0007889	0.0001756	6.08273	0.642247	Vitamin Use	4q35.1
4	185630880	rs10033035	T	C	0.8401	imputed	0.0008829	0.0001932	6.11247	0.655212	Vitamin Use	4q35.1
4	185630890	rs72703561	T	C	0.8401	imputed	0.0008829	0.0001932	6.11247	0.655212	Vitamin Use	4q35.1
4	185631338	rs28666955	A	G	0.8401	imputed	0.0008829	0.0001932	6.11247	0.655212	Vitamin Use	4q35.1
4	185631468	rs28525282	T	C	0.8401	imputed	0.0008829	0.0001932	6.11247	0.655212	Vitamin Use	4q35.1
4	185631821	rs57799338	C	CA	0.8401	imputed	0.0008829	0.0001932	6.11247	0.655212	Vitamin Use	4q35.1
4	185631998	rs7683537	T	C	0.8401	imputed	0.0008829	0.0001932	6.11247	0.655212	Vitamin Use	4q35.1
4	185632013	rs7659201	G	A	0.8401	imputed	0.0008829	0.0001932	6.11247	0.655212	Vitamin Use	4q35.1
4	185632019	rs7683556	T	A	0.8401	imputed	0.0008829	0.0001932	6.11247	0.655212	Vitamin Use	4q35.1
4	185632158	rs7659101	C	T	0.8401	imputed	0.0008829	0.0001932	6.11247	0.655212	Vitamin Use	4q35.1
4	185632164	rs7683799	T	C	0.8401	imputed	0.0008829	0.0001932	6.11247	0.655212	Vitamin Use	4q35.1
4	185632478	rs56844261	T	C	0.8401	imputed	0.0008829	0.0001932	6.11247	0.655212	Vitamin Use	4q35.1
4	185632701	rs28454955	C	T	0.8401	imputed	0.0008829	0.0001932	6.11247	0.655212	Vitamin Use	4q35.1
4	185632890	rs28608669	T	C	0.8401	imputed	0.0008829	0.0001932	6.11247	0.655212	Vitamin Use	4q35.1
4	185632965	rs9715644	C	T	0.8401	imputed	0.0008829	0.0001932	6.11247	0.655212	Vitamin Use	4q35.1
4	185633190	rs9715659	G	A	0.8401	imputed	0.0008829	0.0001932	6.11247	0.655212	Vitamin Use	4q35.1
4	185633546	rs4540092	A	G	0.8401	imputed	0.0008829	0.0001932	6.11247	0.655212	Vitamin Use	4q35.1
4	185633865	rs4519834	G	A	0.8401	imputed	0.0008829	0.0001932	6.11247	0.655212	Vitamin Use	4q35.1
4	185634144	rs4616798	T	C	0.8401	imputed	0.0008829	0.0001932	6.11247	0.655212	Vitamin Use	4q35.1
4	185634218	rs28661636	A	C	0.8401	imputed	0.0008829	0.0001932	6.11247	0.655212	Vitamin Use	4q35.1
4	185635018	rs7678949	G	C	0.8399	imputed	0.0008524	0.0001873	6.11621	0.652604	Vitamin Use	4q35.1
4	185635158	rs7678864	C	T	0.8401	imputed	0.0008829	0.0001932	6.11247	0.655212	Vitamin Use	4q35.1
4	185635159	rs7656993	T	C	0.8401	imputed	0.0008829	0.0001932	6.11247	0.655212	Vitamin Use	4q35.1
4	185635249	rs7678900	A	G	0.8401	imputed	0.0008829	0.0001932	6.11247	0.655212	Vitamin Use	4q35.1
4	185635581	rs28563856	G	A	0.8401	imputed	0.0008829	0.0001932	6.11247	0.655212	Vitamin Use	4q35.1
4	185635834	rs12502771	T	C	0.8401	imputed	0.0008829	0.0001932	6.11247	0.655212	Vitamin Use	4q35.1
4	185636096	rs12498890	G	C	0.8401	imputed	0.0008829	0.0001932	6.11247	0.655212	Vitamin Use	4q35.1
4	185636105	rs12502860	T	C	0.8401	imputed	0.0008829	0.0001932	6.11247	0.655212	Vitamin Use	4q35.1
4	185636280	rs28459754	C	A	0.8401	imputed	0.0008829	0.0001932	6.11247	0.655212	Vitamin Use	4q35.1
4	185636396	rs6844146	G	A	0.8401	imputed	0.0008829	0.0001932	6.11247	0.655212	Vitamin Use	4q35.1
4	185636551	rs11433066	C	CA	0.8401	imputed	0.0008829	0.0001932	6.11247	0.655212	Vitamin Use	4q35.1
4	185636568	rs2003994	G	T	0.8401	imputed	0.0008829	0.0001932	6.11247	0.655212	Vitamin Use	4q35.1
4	185636649	rs2003992	T	C	0.842	imputed	0.001015	0.0002175	6.1237	0.66736	Vitamin Use	4q35.1
4	185636702	rs2003993	C	G	0.8401	imputed	0.0008829	0.0001932	6.11247	0.655212	Vitamin Use	4q35.1
4	185637109	rs2871415	C	T	0.8401	imputed	0.0008829	0.0001932	6.11247	0.655212	Vitamin Use	4q35.1
4	185637381	rs2017101	G	A	0.8401	imputed	0.0008829	0.0001932	6.11247	0.655212	Vitamin Use	4q35.1
4	185637523	rs745656	C	T	0.8401	imputed	0.0008829	0.0001932	6.11247	0.655212	Vitamin Use	4q35.1
4	185637699	chr4:185637699	A	G	0.8401	genotyped	0.0008829	0.0001932	6.11247	0.655212	Vitamin Use	4q35.1
4	185637894	rs6552805	C	A	0.8401	imputed	0.0008829	0.0001932	6.11247	0.655212	Vitamin Use	4q35.1
4	185638231	rs6552806	C	T	0.8401	imputed	0.0008829	0.0001932	6.11247	0.655212	Vitamin Use	4q35.1
4	185638723	rs28604350	G	A	0.8401	imputed	0.0008829	0.0001932	6.11247	0.655212	Vitamin Use	4q35.1
4	185638829	rs28412823	T	C	0.8401	imputed	0.0008829	0.0001932	6.11247	0.655212	Vitamin Use	4q35.1
4	185638900	rs28450662	G	A	0.8401	imputed	0.0008829	0.0001932	6.11247	0.655212	Vitamin Use	4q35.1
4	185638954	rs28726376	A	G	0.8424	imputed	0.001135	0.0002407	6.11247	0.677132	Vitamin Use	4q35.1
4	185639002	rs10428373	A	T	0.8401	imputed	0.0008829	0.0001932	6.11247	0.655212	Vitamin Use	4q35.1
4	185639078	rs35764203	C	A	0.8424	imputed	0.001135	0.0002407	6.11247	0.677132	Vitamin Use	4q35.1
4	185639095	rs35397385	C	T	0.8424	imputed	0.001135	0.0002407	6.11247	0.677132	Vitamin Use	4q35.1
4	185639134	rs35533356	A	G	0.8424	imputed	0.001135	0.0002407	6.11247	0.677132	Vitamin Use	4q35.1
4	185639192	rs36022027	C	T	0.8424	imputed	0.001135	0.0002407	6.11247	0.677132	Vitamin Use	4q35.1
4	185639475	rs2310108	C	T	0.8401	imputed	0.0008829	0.0001932	6.11247	0.655212	Vitamin Use	4q35.1
4	185639502	rs4416519	T	C	0.8401	imputed	0.0008829	0.0001932	6.11247	0.655212	Vitamin Use	4q35.1
4	185639525	rs57086463	G	A	0.8401	imputed	0.0008829	0.0001932	6.11247	0.655212	Vitamin Use	4q35.1
4	185639720	rs35981185	A	C	0.8401	imputed	0.0008829	0.0001932	6.11247	0.655212	Vitamin Use	4q35.1
4	185639728	rs35377170	T	C	0.8401	imputed	0.0008829	0.0001932	6.11247	0.655212	Vitamin Use	4q35.1
4	185639742	rs58332461	G	A	0.8401	imputed	0.0008829	0.0001932	6.11247	0.655212	Vitamin Use	4q35.1
4	185639762	rs35845099	A	G	0.8401	imputed	0.0008829	0.0001932	6.11247	0.655212	Vitamin Use	4q35.1
4	185639894	rs72705689	A	G	0.8401	imputed	0.0008829	0.0001932	6.11247	0.655212	Vitamin Use	4q35.1
4	185639903	rs6834156	G	C	0.8401	imputed	0.0008829	0.0001932	6.11247	0.655212	Vitamin Use	4q35.1
4	185639961	rs6833858	C	T	0.8401	imputed	0.0008829	0.0001932	6.11247	0.655212	Vitamin Use	4q35.1
4	185640057	rs1401358	C	T	0.8401	imputed	0.0008829	0.0001932	6.11247	0.655212	Vitamin Use	4q35.1
4	185640216	rs1401359	T	C	0.8443	imputed	0.0004972	0.0001206	6.07903	0.601884	Vitamin Use	4q35.1
4	185640531	rs6552807	A	G	0.8401	imputed	0.0008829	0.0001932	6.11247	0.655212	Vitamin Use	4q35.1
4	185640648	rs7682505	C	T	0.8401	imputed	0.0008829	0.0001932	6.11247	0.655212	Vitamin Use	4q35.1
4	185640684	rs7682995	G	A	0.8401	imputed	0.0008829	0.0001932	6.11247	0.655212	Vitamin Use	4q35.1
4	185640717	rs7682677	C	G	0.8401	imputed	0.0008829	0.0001932	6.11247	0.655212	Vitamin Use	4q35.1
4	185640773	rs7682557	A	G	0.8401	imputed	0.0008829	0.0001932	6.11247	0.655212	Vitamin Use	4q35.1
4	185640792	rs7660939	T	C	0.8401	imputed	0.0008829	0.0001932	6.11247	0.655212	Vitamin Use	4q35.1
4	185641326	rs140110378	TTAAC	T	0.842	imputed	0.001015	0.0002175	6.1237	0.66736	Vitamin Use	4q35.1
4	185641497	rs28837443	G	A	0.8401	imputed	0.0008829	0.0001932	6.11247	0.655212	Vitamin Use	4q35.1
4	185641711	rs7667449	T	C	0.8401	imputed	0.0008829	0.0001932	6.11247	0.655212	Vitamin Use	4q35.1
4	185641998	rs7668009	T	G	0.8401	imputed	0.0008829	0.0001932	6.11247	0.655212	Vitamin Use	4q35.1
4	185642335	rs2130393	T	C	0.8401	imputed	0.0008829	0.0001932	6.11247	0.655212	Vitamin Use	4q35.1
4	185642577	rs2130394	C	A	0.8401	imputed	0.0008829	0.0001932	6.11247	0.655212	Vitamin Use	4q35.1
4	185642774	rs372156021	CTAGATT	C	0.8401	imputed	0.0008829	0.0001932	6.11247	0.655212	Vitamin Use	4q35.1
4	185642865	rs6552808	G	T	0.8401	imputed	0.0008829	0.0001932	6.11247	0.655212	Vitamin Use	4q35.1
4	185642869	rs6419939	C	T	0.8401	imputed	0.0008829	0.0001932	6.11247	0.655212	Vitamin Use	4q35.1
4	185642943	rs4623060	A	G	0.8401	imputed	0.0008829	0.0001932	6.11247	0.655212	Vitamin Use	4q35.1
4	185643002	rs4594761	A	C	0.8401	imputed	0.0008829	0.0001932	6.11247	0.655212	Vitamin Use	4q35.1
4	185643161	rs4623061	A	C	0.8401	imputed	0.0008829	0.0001932	6.11247	0.655212	Vitamin Use	4q35.1
4	185643223	rs4437299	T	A	0.8401	imputed	0.0008829	0.0001932	6.11247	0.655212	Vitamin Use	4q35.1
4	185643336	rs4437295	C	T	0.8401	imputed	0.0008829	0.0001932	6.11247	0.655212	Vitamin Use	4q35.1
4	185643571	rs1401360	T	C	0.8401	imputed	0.0008829	0.0001932	6.11247	0.655212	Vitamin Use	4q35.1
4	185643742	rs1401361	G	C	0.8405	imputed	0.0009507	0.0002063	6.09756	0.660553	Vitamin Use	4q35.1
4	185643775	rs1401362	G	A	0.8401	imputed	0.0008829	0.0001932	6.11247	0.655212	Vitamin Use	4q35.1
4	185643862	rs1401363	A	G	0.8401	imputed	0.0008829	0.0001932	6.11247	0.655212	Vitamin Use	4q35.1
4	185643872	rs148948114	A	AAC	0.8408	imputed	0.0009329	0.0002024	6.11247	0.659951	Vitamin Use	4q35.1
4	185643984	rs6552809	G	A	0.8383	imputed	0.0006314	0.0001482	6.08643	0.626305	Vitamin Use	4q35.1
4	185644143	rs6552810	G	A	0.8401	imputed	0.0008829	0.0001932	6.11247	0.655212	Vitamin Use	4q35.1
4	185644417	rs6814278	G	C	0.8401	imputed	0.0008829	0.0001932	6.11247	0.655212	Vitamin Use	4q35.1
4	185644517	rs6844588	T	G	0.8401	imputed	0.0008829	0.0001932	6.11247	0.655212	Vitamin Use	4q35.1
4	185644661	rs142885664	C	CAT	0.8401	imputed	0.0008829	0.0001932	6.11247	0.655212	Vitamin Use	4q35.1
4	185644813	rs111910476	T	G	0.8401	imputed	0.0008829	0.0001932	6.11247	0.655212	Vitamin Use	4q35.1
4	185644936	rs111623674	A	G	0.8401	imputed	0.0008829	0.0001932	6.11247	0.655212	Vitamin Use	4q35.1
4	185645194	rs58782345	A	G	0.843	imputed	0.001438	0.0003145	5.87544	0.675028	Vitamin Use	4q35.1
4	185645204	rs56204497	A	G	0.843	imputed	0.001438	0.0003145	5.87544	0.675028	Vitamin Use	4q35.1
4	185645215	rs56226009	G	A	0.843	imputed	0.001438	0.0003145	5.87544	0.675028	Vitamin Use	4q35.1
4	185645272	rs59307711	C	T	0.8401	imputed	0.0008829	0.0001932	6.11247	0.655212	Vitamin Use	4q35.1
4	185645292	rs60259562	C	T	0.8417	imputed	0.001099	0.0002335	6.11995	0.673781	Vitamin Use	4q35.1
4	185645544	rs138083764	G	GATA	0.8401	imputed	0.0008829	0.0001932	6.11247	0.655212	Vitamin Use	4q35.1
4	185645572	rs28451943	C	T	0.8401	imputed	0.0008829	0.0001932	6.11247	0.655212	Vitamin Use	4q35.1
4	185645783	rs6852082	T	C	0.8401	imputed	0.0008829	0.0001932	6.11247	0.655212	Vitamin Use	4q35.1
4	185646476	rs59051283	C	T	0.8401	imputed	0.0008829	0.0001932	6.11247	0.655212	Vitamin Use	4q35.1
4	185646505	rs57301026	C	G	0.8401	imputed	0.0008829	0.0001932	6.11247	0.655212	Vitamin Use	4q35.1
4	185646920	rs28582728	C	T	0.8401	imputed	0.0008829	0.0001932	6.11247	0.655212	Vitamin Use	4q35.1
4	185646962	rs28442259	T	G	0.8401	imputed	0.0008829	0.0001932	6.11247	0.655212	Vitamin Use	4q35.1
4	185647300	rs28555435	C	A	0.8401	imputed	0.0008829	0.0001932	6.11247	0.655212	Vitamin Use	4q35.1
4	185647345	rs28672716	G	A	0.8401	imputed	0.0008829	0.0001932	6.11247	0.655212	Vitamin Use	4q35.1
4	185647395	rs28375770	C	T	0.8401	imputed	0.0008829	0.0001932	6.11247	0.655212	Vitamin Use	4q35.1
4	185647414	rs28524599	A	G	0.8401	imputed	0.0008829	0.0001932	6.11247	0.655212	Vitamin Use	4q35.1
4	185647525	rs58222464	G	GA	0.8411	imputed	0.0007142	0.0001585	6.18047	0.639403	Vitamin Use	4q35.1
4	185647731	rs2090589	A	G	0.8401	imputed	0.0008829	0.0001932	6.11247	0.655212	Vitamin Use	4q35.1
4	185647850	rs2090590	A	C	0.8401	imputed	0.0008829	0.0001932	6.11247	0.655212	Vitamin Use	4q35.1
4	185647902	rs2310110	G	A	0.8401	imputed	0.0008829	0.0001932	6.11247	0.655212	Vitamin Use	4q35.1
4	185647907	rs59693972	TAA	T	0.8401	imputed	0.0008829	0.0001932	6.11247	0.655212	Vitamin Use	4q35.1
4	185648195	rs9991350	A	G	0.8401	imputed	0.0008829	0.0001932	6.11247	0.655212	Vitamin Use	4q35.1
4	185648510	rs7700216	G	T	0.8401	imputed	0.0008829	0.0001932	6.11247	0.655212	Vitamin Use	4q35.1
4	185648610	rs7699919	A	C	0.8401	imputed	0.0008829	0.0001932	6.11247	0.655212	Vitamin Use	4q35.1
4	185648611	rs7678412	T	C	0.8401	imputed	0.0008829	0.0001932	6.11247	0.655212	Vitamin Use	4q35.1
4	185648714	rs7678616	T	G	0.8401	imputed	0.0008829	0.0001932	6.11247	0.655212	Vitamin Use	4q35.1
4	185648868	rs7678849	T	C	0.8401	imputed	0.0008829	0.0001932	6.11247	0.655212	Vitamin Use	4q35.1
4	185648877	rs7654208	C	T	0.8401	imputed	0.0008829	0.0001932	6.11247	0.655212	Vitamin Use	4q35.1
4	185648977	rs28445002	C	T	0.8401	imputed	0.0008829	0.0001932	6.11247	0.655212	Vitamin Use	4q35.1
4	185648997	rs28649620	G	A	0.8401	imputed	0.0008829	0.0001932	6.11247	0.655212	Vitamin Use	4q35.1
4	185648998	rs28618216	T	C	0.8401	imputed	0.0008829	0.0001932	6.11247	0.655212	Vitamin Use	4q35.1
4	185649431	rs10022834	A	G	0.8401	imputed	0.0008829	0.0001932	6.11247	0.655212	Vitamin Use	4q35.1
4	185649459	rs10022842	A	G	0.8401	imputed	0.0008829	0.0001932	6.11247	0.655212	Vitamin Use	4q35.1
4	185649551	rs10025167	A	C	0.8401	genotyped	0.0008829	0.0001932	6.11247	0.655212	Vitamin Use	4q35.1
4	185649661	rs35818632	G	T	0.842	imputed	0.001015	0.0002175	6.1237	0.66736	Vitamin Use	4q35.1
4	185649827	rs6817521	C	T	0.8401	imputed	0.0008829	0.0001932	6.11247	0.655212	Vitamin Use	4q35.1
4	185649878	rs6843185	T	G	0.8401	imputed	0.0008829	0.0001932	6.11247	0.655212	Vitamin Use	4q35.1
4	185650154	rs6818447	G	A	0.8401	imputed	0.0008829	0.0001932	6.11247	0.655212	Vitamin Use	4q35.1
4	185650276	rs61539306	C	T	0.8401	imputed	0.0008829	0.0001932	6.11247	0.655212	Vitamin Use	4q35.1
4	185650458	rs28579226	A	C	0.8401	imputed	0.0008829	0.0001932	6.11247	0.655212	Vitamin Use	4q35.1
4	185650895	rs7692104	T	G	0.8401	imputed	0.0008829	0.0001932	6.11247	0.655212	Vitamin Use	4q35.1
4	185650941	rs7667409	A	G	0.8401	imputed	0.0008829	0.0001932	6.11247	0.655212	Vitamin Use	4q35.1
4	185651056	rs7692367	T	C	0.8401	imputed	0.0008829	0.0001932	6.11247	0.655212	Vitamin Use	4q35.1
4	185651416	rs10006828	C	T	0.8401	imputed	0.0008829	0.0001932	6.11247	0.655212	Vitamin Use	4q35.1
4	185651617	rs28607131	A	G	0.8401	imputed	0.0008829	0.0001932	6.11247	0.655212	Vitamin Use	4q35.1
4	185651638	rs28490461	C	T	0.8401	imputed	0.0008829	0.0001932	6.11247	0.655212	Vitamin Use	4q35.1
4	185651755	rs34956667	T	TA	0.8392	imputed	0.001101	0.0002346	6.11247	0.676532	Vitamin Use	4q35.1
4	185652201	rs7675046	A	G	0.8392	imputed	0.001101	0.0002346	6.11247	0.676532	Vitamin Use	4q35.1
4	185652388	rs7675106	G	C	0.8392	imputed	0.001101	0.0002346	6.11247	0.676532	Vitamin Use	4q35.1
4	185652830	rs7680779	C	G	0.8392	imputed	0.001101	0.0002346	6.11247	0.676532	Vitamin Use	4q35.1
4	185652915	rs7680639	T	C	0.8392	imputed	0.001101	0.0002346	6.11247	0.676532	Vitamin Use	4q35.1
4	185652992	rs7680835	G	C	0.8386	imputed	0.001218	0.0002554	6.15764	0.688851	Vitamin Use	4q35.1
4	185653351	rs6552811	A	T	0.839	imputed	0.001053	0.0002246	6.13121	0.669785	Vitamin Use	4q35.1
4	185653402	rs11393807	TA	T	0.8082	imputed	0.0004492	0.0001512	5.95593	0.558194	Vitamin Use	4q35.1
4	187120211	chr4:187120211	C	A	0.3848	genotyped	0.001224	0.0002808	0.6385	1.83952	Alcohol	4q35.2
4	187120697	rs2292425	G	A	0.382	imputed	0.001945	0.0004465	0.6482	1.81496	Alcohol	4q35.2
4	187120753	rs2292426	A	G	0.3668	imputed	0.0007788	0.0001787	0.6224	1.91388	Alcohol	4q35.2
4	187122319	rs3736455	T	G	0.369	genotyped	0.0008676	0.0001969	0.6311	1.9217	Alcohol	4q35.2
4	188596755	rs72712229	A	G	0.8283	imputed	0.001222	0.0002509	0.568828	2.27805	Alcohol	4q35.2
4	188597568	rs62353477	G	A	0.8283	imputed	0.001222	0.0002509	0.568828	2.27805	Alcohol	4q35.2
4	188599456	rs62353493	A	G	0.8283	imputed	0.001222	0.0002509	0.568828	2.27805	Alcohol	4q35.2
4	188604140	rs11731209	G	A	0.8147	imputed	0.001822	0.0004248	0.65189	2.39138	Alcohol	4q35.2
4	188605065	rs62353495	C	T	0.8147	imputed	0.001822	0.0004248	0.65189	2.39138	Alcohol	4q35.2
4	188605451	rs62353496	G	A	0.814	imputed	0.0018	0.0004223	0.651466	2.40305	Alcohol	4q35.2
4	190212141	chr4:190212141	C	CAG	0.758	imputed	0.001579	0.0003607	0.469484	2.35094	Alcohol	4q35.2
5	2612747	rs2004187	A	C	0.4123	imputed	0.0008127	0.0001698	2.793	0.777571	Vitamin Use	5p15.33
5	2618960	rs2455455	T	C	0.4342	imputed	0.001198	0.0002532	2.639	0.790117	Vitamin Use	5p15.33
5	5321322	rs34170247	TC	T	0.8291	imputed	0.000527	0.000209	0.69735	3.88496	Alcohol	5p15.32
5	6982127	rs1982927	C	T	0.1438	imputed	4.131e-05	2.457e-05	6.062	0.466895	Vitamin Use	5p15.31
5	18496264	rs4334889	A	G	0.6391	imputed	0.001139	0.0004036	0.832639	2.60281	Alcohol	5p14.3
5	19089398	rs4331901	A	C	0.5814	imputed	0.0009662	0.0002635	2.74048	0.68188	Vitamin Use	5p14.3
5	20584032	rs10037487	T	C	0.6255	imputed	0.002076	0.0004407	0.7535	2.48504	Smoking	5p14.3
5	20584400	rs10071616	A	G	0.6255	imputed	0.002076	0.0004407	0.7535	2.48504	Smoking	5p14.3
5	20615151	rs2434773	C	A	0.7808	imputed	0.0006543	0.0001406	0.639795	2.72485	Alcohol	5p14.3
5	21699135	rs13354466	T	G	0.8364	genotyped	0.0004049	7.82e-05	0.598802	2.94977	Alcohol	5p14.3
5	31849133	rs10055031	C	T	0.5516	imputed	0.0002834	0.0003455	2.261	0.51076	Vitamin Use	5p13.3
5	38208113	rs10064663	G	T	0.575	imputed	0.001153	0.0004112	0.469263	2.1119	Alcohol	5p13.2
5	39228991	rs1642522	A	G	0.1573	imputed	0.0003795	0.0004458	2.13	0.505236	Vitamin Use	5p13.1
5	52078823	rs13189629	A	T	0.3841	imputed	0.001485	0.0003351	0.7502	2.21534	Alcohol	5q11.2
5	52091647	rs13188662	G	A	0.3857	genotyped	0.001156	0.0002497	0.7415	2.23933	Alcohol	5q11.2
5	52099157	rs142206663	C	CGTGA	0.3869	imputed	0.001712	0.0004339	0.7759	2.25477	Alcohol	5q11.2
5	52115911	rs12658341	T	C	0.3848	imputed	0.001506	0.0003954	0.7855	2.30073	Alcohol	5q11.2
5	52115912	rs12652120	T	A	0.3848	imputed	0.001506	0.0003954	0.7855	2.30073	Alcohol	5q11.2
5	52457414	rs10674269	C	CAA	0.1813	imputed	0.001089	0.0003157	0.7971	5.39796	Alcohol	5q11.2
5	53821207	rs113164405	T	TA	0.216	imputed	0.002101	0.000463	3.413	0.684648	Vitamin Use	5q11.2
5	55969915	rs11958065	T	C	0.7639	imputed	0.0009285	0.0003681	2.8177	0.533958	Vitamin Use	5q11.2
5	58050712	rs5868129	C	CT	0.7051	imputed	0.0003502	0.0002907	0.408497	2.63887	Smoking	5q11.2
5	65120144	rs10096	T	C	0.7015	imputed	0.001615	0.0003374	0.727802	2.47468	Smoking	5q12.3
5	65122967	rs7723430	C	A	0.7072	genotyped	0.001584	0.0003371	0.737463	2.50412	Smoking	5q12.3
5	75116875	rs114096913	C	T	0.8808	imputed	0.0002581	5.702e-05	0.364964	2.52395	Alcohol	5q13.3
5	75531005	rs11336133	CAA	C	0.8085	imputed	0.001529	0.0003435	8.4317	0.623647	Vitamin Use	5q13.3
5	84169622	rs10605779	T	TTAA	0.4567	imputed	0.001911	0.0004411	0.6539	1.89304	Alcohol	5q14.3
5	84513829	rs35089051	AAT	A	0.5766	imputed	0.001037	0.0002403	0.622278	1.87095	Alcohol	5q14.3
5	89630255	rs2972947	A	G	0.8427	imputed	0.001009	0.0002207	0.493097	2.09116	Alcohol	5q14.3
5	89646175	rs2366613	A	G	0.8673	imputed	0.000951	0.0002314	0.432339	2.05974	Alcohol	5q14.3
5	89728308	rs57044280	G	T	0.1872	imputed	0.0003014	6.031e-05	0.5422	3.41098	Alcohol	5q14.3
5	92202791	rs36153508	GTATT	G	0.1649	imputed	0.001245	0.0004969	0.4925	2.10839	Alcohol	5q14.3
5	95466153	rs34827516	G	GA	0.673	imputed	0.0004124	0.0003884	3.93082	0.987395	Vitamin Use	5q15
5	95480376	rs56173035	AT	A	0.5651	imputed	0.0007754	0.0001763	3.37838	0.759698	Vitamin Use	5q15
5	98251988	rs161956	A	G	0.6908	imputed	0.001041	0.0004475	0.574383	1.87707	Smoking	5q21.1
5	98256137	rs161747	G	T	0.7203	imputed	0.001667	0.0004679	0.613874	1.9726	Smoking	5q21.1
5	98259122	rs140788483	ATT	A	0.7158	imputed	0.001421	0.0003527	0.629327	2.09496	Smoking	5q21.1
5	98259397	rs161951	G	A	0.7203	imputed	0.001667	0.0004679	0.613874	1.9726	Smoking	5q21.1
5	98275197	rs150992	A	G	0.6985	imputed	0.001195	0.0003265	0.612745	1.98685	Smoking	5q21.1
5	98277877	rs35261354	GTGTT	G	0.6881	imputed	0.001313	0.0004675	0.603865	1.8433	Smoking	5q21.1
5	99444238	rs10042736	G	A	0.4407	imputed	0.002152	0.0004711	0.7404	2.15382	Alcohol	5q21.1
5	109389770	rs2966757	C	T	0.7709	imputed	0.001465	0.0003896	4.4405	0.861898	Vitamin Use	5q21.3
5	118660007	rs2404399	A	G	0.7642	imputed	0.001738	0.000368	0.628141	2.26439	Alcohol	5q23.1
5	118661882	rs2052473	T	G	0.7627	imputed	0.001527	0.0003199	0.633714	2.30274	Alcohol	5q23.1
5	131872383	rs743562	C	T	0.5444	imputed	0.00135	0.0003043	0.711238	2.15266	Alcohol	5q31.1
5	135220568	rs61416861	GC	G	0.8233	imputed	0.0001107	3.345e-05	0.411692	2.43317	Alcohol	5q31.1
5	137989020	rs9885511	T	C	0.2635	imputed	0.0006587	0.0002568	4.131	0.884034	Vitamin Use	5q31.2
5	141784697	rs2431774	G	A	0.6075	imputed	0.002044	0.0004379	2.85388	0.782958	Vitamin Use	5q31.3
5	141786606	rs2431773	G	A	0.6075	imputed	0.002044	0.0004379	2.85388	0.782958	Vitamin Use	5q31.3
5	141786705	rs2446051	A	T	0.6075	imputed	0.002044	0.0004379	2.85388	0.782958	Vitamin Use	5q31.3
5	141786829	rs59761527	CTG	C	0.6078	imputed	0.002086	0.000448	2.85307	0.784672	Vitamin Use	5q31.3
5	141816615	rs3853475	A	C	0.6172	imputed	0.001798	0.0003833	3.05344	0.781129	Vitamin Use	5q31.3
5	141817754	rs3853476	G	A	0.6181	imputed	0.001206	0.0002463	3.10655	0.755301	Vitamin Use	5q31.3
5	141821010	rs6873267	T	C	0.6162	genotyped	0.0009684	0.0002022	3.24465	0.78392	Vitamin Use	5q31.3
5	141821392	rs13356633	C	T	0.6196	imputed	0.0008735	0.0001793	3.24886	0.771518	Vitamin Use	5q31.3
5	141821413	rs13360903	G	A	0.6191	imputed	0.0008267	0.0001672	3.23206	0.76372	Vitamin Use	5q31.3
5	141822002	rs11956248	T	G	0.6162	imputed	0.0009684	0.0002022	3.24465	0.78392	Vitamin Use	5q31.3
5	141822254	rs3866880	C	T	0.6229	imputed	0.0006164	0.0001245	3.48432	0.768148	Vitamin Use	5q31.3
5	141822306	rs3866881	C	G	0.6185	imputed	0.0008188	0.0001659	3.24886	0.766241	Vitamin Use	5q31.3
5	141822528	rs3866882	G	A	0.6185	imputed	0.0008188	0.0001659	3.24886	0.766241	Vitamin Use	5q31.3
5	142279529	rs373749	A	C	0.6944	imputed	0.001762	0.0003711	0.6474	2.18692	Alcohol	5q31.3
5	142279531	rs396482	G	A	0.6944	imputed	0.001762	0.0003711	0.6474	2.18692	Alcohol	5q31.3
5	142298353	rs712166	A	G	0.6635	imputed	0.001544	0.0004511	0.5833	1.86481	Alcohol	5q31.3
5	142301665	rs153165	G	A	0.6635	imputed	0.001674	0.0004404	0.6027	1.94732	Alcohol	5q31.3
5	142302617	rs153166	G	A	0.6635	imputed	0.001674	0.0004404	0.6027	1.94732	Alcohol	5q31.3
5	142344109	rs368428697	AC	A	0.7225	imputed	0.002083	0.0004797	0.608273	1.9546	Alcohol	5q31.3
5	142344111	rs11317162	AC	A	0.7225	imputed	0.002083	0.0004797	0.608273	1.9546	Alcohol	5q31.3
5	146237252	rs11320746	AT	A	0.7841	imputed	0.001873	0.0004068	5.56174	0.738414	Vitamin Use	5q32
5	149160767	rs35016517	C	CA	0.7802	imputed	0.0002174	0.0001314	3.87597	0.468792	Vitamin Use	5q32
5	153803029	rs7700750	G	A	0.8327	imputed	0.001776	0.000389	4.18235	0.676209	Vitamin Use	5q33.2
5	153803184	rs6580080	G	A	0.8327	imputed	0.001776	0.000389	4.18235	0.676209	Vitamin Use	5q33.2
5	153804427	rs143669615	C	CA	0.8324	imputed	0.001909	0.0004148	4.19463	0.682831	Vitamin Use	5q33.2
5	153804587	rs7730470	T	C	0.8327	imputed	0.001776	0.000389	4.18235	0.676209	Vitamin Use	5q33.2
5	153805041	rs7711204	C	T	0.8327	imputed	0.001776	0.000389	4.18235	0.676209	Vitamin Use	5q33.2
5	153805057	rs7711215	C	G	0.8327	imputed	0.001776	0.000389	4.18235	0.676209	Vitamin Use	5q33.2
5	153805386	chr5:153805386	C	<CN0>	0.8327	imputed	0.001776	0.000389	4.18235	0.676209	Vitamin Use	5q33.2
5	153808818	rs7704153	G	T	0.8327	imputed	0.001776	0.000389	4.18235	0.676209	Vitamin Use	5q33.2
5	153808945	rs12656179	C	T	0.8327	imputed	0.001776	0.000389	4.18235	0.676209	Vitamin Use	5q33.2
5	153808966	rs7704185	C	T	0.8327	imputed	0.001776	0.000389	4.18235	0.676209	Vitamin Use	5q33.2
5	153809318	rs7708723	G	C	0.8327	imputed	0.001776	0.000389	4.18235	0.676209	Vitamin Use	5q33.2
5	153809632	rs9637877	G	A	0.8327	imputed	0.001776	0.000389	4.18235	0.676209	Vitamin Use	5q33.2
5	153809694	rs9637873	T	G	0.8327	imputed	0.001776	0.000389	4.18235	0.676209	Vitamin Use	5q33.2
5	153809798	rs12656722	C	T	0.8327	imputed	0.001776	0.000389	4.18235	0.676209	Vitamin Use	5q33.2
5	159654109	rs10041333	C	T	0.3362	imputed	0.001696	0.00043	0.6602	3.38815	Smoking	5q33.3
5	163027150	rs10491409	G	T	0.6541	imputed	0.00223	0.0004754	0.74184	2.6888	Smoking	5q34
5	163027269	rs34230279	AT	A	0.6172	imputed	0.000913	0.0002834	0.6385	2.29349	Smoking	5q34
5	163028221	rs979113	G	A	0.5523	imputed	0.0007263	0.0003216	0.6055	1.92125	Smoking	5q34
5	163028439	rs13169868	C	A	0.552	imputed	0.0006886	0.000312	0.6027	1.9196	Smoking	5q34
5	163028782	rs1432655	G	A	0.552	genotyped	0.0006886	0.000312	0.6027	1.9196	Smoking	5q34
5	163031308	rs17062025	C	A	0.552	imputed	0.0006886	0.000312	0.6027	1.9196	Smoking	5q34
5	163032869	rs12657338	G	A	0.5494	imputed	0.0006469	0.0003285	0.5886	1.89941	Smoking	5q34
5	163034009	rs1433781	C	T	0.548	imputed	0.0004759	0.000257	0.5777	1.90525	Smoking	5q34
5	163048791	rs34635004	A	AAAC	0.5776	imputed	0.001059	0.0004993	0.5168	1.6765	Alcohol	5q34
5	163202702	rs138304891	A	ATTTTCCCC	0.4605	imputed	0.001688	0.0003536	0.7638	2.66795	Smoking	5q34
5	163202908	rs60064924	TGTA	T	0.4746	imputed	0.00196	0.0004297	0.8065	2.75581	Smoking	5q34
5	163204712	rs79971772	G	C	0.4454	imputed	0.001746	0.0003657	0.7584	2.64985	Smoking	5q34
5	163204781	rs200684624	G	A	0.4422	imputed	0.002232	0.000476	0.7677	2.60557	Smoking	5q34
5	163205191	rs150956048	C	G	0.4462	imputed	0.002248	0.0004901	0.7455	2.51159	Smoking	5q34
5	163206780	rs151317340	A	G	0.4482	imputed	0.002207	0.0004825	0.7439	2.51289	Smoking	5q34
5	163206956	rs4869104	G	C	0.4482	imputed	0.002207	0.0004825	0.7439	2.51289	Smoking	5q34
5	163207927	rs2860800	G	A	0.4597	imputed	0.002002	0.000423	0.7763	2.66504	Smoking	5q34
5	167854690	rs3733984	C	G	0.6039	imputed	0.001428	0.0003897	3.009	0.867194	Vitamin Use	5q34
5	167858999	rs3929002	A	G	0.6017	imputed	0.001871	0.0004941	2.932	0.863181	Vitamin Use	5q34
5	167861057	rs7718568	A	G	0.6017	imputed	0.001871	0.0004941	2.932	0.863181	Vitamin Use	5q34
5	167862296	rs1559095	C	T	0.6017	imputed	0.001871	0.0004941	2.932	0.863181	Vitamin Use	5q34
5	171477346	rs4392641	A	G	0.8317	imputed	0.0002386	6.993e-05	3.8506	0.489213	Vitamin Use	5q35.1
5	171478319	rs147877194	A	G	0.8308	imputed	0.0008182	0.0002615	2.93427	0.502186	Vitamin Use	5q35.1
5	171493344	rs72841762	T	A	0.7648	imputed	0.002056	0.000437	3.61141	0.727374	Vitamin Use	5q35.1
5	171494078	rs55634877	C	T	0.7648	imputed	0.002056	0.000437	3.61141	0.727374	Vitamin Use	5q35.1
5	174897200	chr5:174897200	T	C	0.5483	genotyped	0.001296	0.0003467	0.6252	1.85997	Alcohol	5q35.2
5	177558929	rs10036388	G	T	0.4853	imputed	0.0008795	0.0001769	0.761615	2.8557	Smoking	5q35.3
5	177565644	rs7710096	C	T	0.5078	imputed	0.001165	0.0002956	0.841751	3.06649	Smoking	5q35.3
6	584161	rs12530439	C	G	0.6346	imputed	0.0003188	0.0002369	0.849618	3.77776	Alcohol	6p25.3
6	3329919	rs4285364	A	G	0.8503	imputed	0.0007821	0.0001692	0.505817	2.32559	Alcohol	6p25.2
6	3329954	rs4640930	C	G	0.8336	imputed	0.0007278	0.0002019	0.473037	1.97099	Alcohol	6p25.2
6	3330536	rs9501988	A	T	0.8311	imputed	0.001442	0.0003951	0.503525	1.927	Alcohol	6p25.2
6	3331372	rs9503541	A	G	0.8327	imputed	0.0009528	0.0002178	0.514139	2.08491	Alcohol	6p25.2
6	3331603	rs9503543	C	T	0.8333	imputed	0.0008318	0.0001855	0.514668	2.12497	Alcohol	6p25.2
6	3331729	rs9503544	G	A	0.8333	imputed	0.0008318	0.0001855	0.514668	2.12497	Alcohol	6p25.2
6	3332106	rs9501989	T	A	0.8333	imputed	0.0008318	0.0001855	0.514668	2.12497	Alcohol	6p25.2
6	3332111	rs9501990	C	T	0.8333	imputed	0.0008318	0.0001855	0.514668	2.12497	Alcohol	6p25.2
6	3332280	rs9503545	G	T	0.8315	imputed	0.0008165	0.000195	0.502765	2.05883	Alcohol	6p25.2
6	3332314	rs9503546	A	G	0.8315	imputed	0.0008165	0.000195	0.502765	2.05883	Alcohol	6p25.2
6	3332344	rs9503547	A	G	0.8305	imputed	0.001042	0.0002624	0.502765	1.9951	Alcohol	6p25.2
6	3332617	rs9503548	A	G	0.8321	imputed	0.0006977	0.0001694	0.490918	2.0472	Alcohol	6p25.2
6	3332623	rs55683584	T	C	0.8315	imputed	0.0008165	0.000195	0.502765	2.05883	Alcohol	6p25.2
6	3332625	rs11332995	TA	T	0.8293	imputed	0.001743	0.0004521	0.512558	1.93784	Alcohol	6p25.2
6	3333156	rs4451182	A	G	0.8315	imputed	0.0007925	0.0001982	0.490677	2.01097	Alcohol	6p25.2
6	3333876	rs56786893	A	G	0.8321	imputed	0.0006977	0.0001694	0.490918	2.0472	Alcohol	6p25.2
6	3333948	rs56215807	C	G	0.8315	imputed	0.0008165	0.000195	0.502765	2.05883	Alcohol	6p25.2
6	3334247	rs11968806	A	C	0.8309	genotyped	0.0009276	0.0002279	0.50226	2.02117	Alcohol	6p25.2
6	3334743	rs9503549	T	C	0.8315	imputed	0.0008165	0.000195	0.502765	2.05883	Alcohol	6p25.2
6	3335283	rs9501991	G	A	0.8377	imputed	0.0004888	0.0001198	0.462107	2.05564	Alcohol	6p25.2
6	3336677	rs13436964	T	C	0.8358	imputed	0.001359	0.0003507	0.504796	1.97494	Alcohol	6p25.2
6	3336800	rs9392482	C	T	0.7896	imputed	0.0002874	6.657e-05	0.474608	2.25467	Alcohol	6p25.2
6	3336913	rs11967828	C	T	0.8394	imputed	0.0009984	0.0002837	0.467508	1.92074	Alcohol	6p25.2
6	3337135	rs11963318	G	T	0.8362	imputed	0.001306	0.0003226	0.509424	2.01433	Alcohol	6p25.2
6	3337786	rs17136440	C	T	0.8358	imputed	0.001399	0.0003442	0.517331	2.02319	Alcohol	6p25.2
6	3338039	rs9503550	G	A	0.8358	imputed	0.001399	0.0003442	0.517331	2.02319	Alcohol	6p25.2
6	3340669	rs6925949	G	A	0.858	imputed	0.002094	0.0004441	0.529942	2.3553	Alcohol	6p25.2
6	6175975	rs11969912	A	G	0.2677	imputed	0.0008256	0.0004752	0.8416	11.5047	Alcohol	6p25.1
6	6755126	rs7775976	T	A	0.6646	imputed	0.00192	0.0004061	0.59988	2.07499	Alcohol	6p25.1
6	7203714	rs6921580	C	G	0.4083	imputed	0.0001954	0.0002966	0.5472	1.76089	Smoking	6p24.3
6	7204736	rs9405331	G	A	0.4143	imputed	0.0001237	0.0002331	0.536193	1.75916	Smoking	6p24.3
6	16203306	rs36016147	CA	C	0.1432	imputed	0.0004004	8.344e-05	6.914	0.686629	Vitamin Use	6p22.3
6	19570634	rs2179176	A	G	0.4397	imputed	0.0004591	9.319e-05	0.6943	2.33146	Alcohol	6p22.3
6	19576950	rs7747426	T	C	0.4433	imputed	0.0006438	0.0001474	0.7292	2.36334	Alcohol	6p22.3
6	19577302	rs34936781	G	GA	0.4462	imputed	0.0007701	0.0002103	0.7648	2.38771	Alcohol	6p22.3
6	19586721	rs9350164	C	G	0.4416	imputed	0.0004411	9.43e-05	0.7183	2.37542	Alcohol	6p22.3
6	19586992	rs2817268	A	G	0.4416	imputed	0.0004411	9.43e-05	0.7183	2.37542	Alcohol	6p22.3
6	19590455	rs2743611	C	T	0.4467	imputed	0.0005409	0.0001188	0.7229	2.37617	Alcohol	6p22.3
6	19593634	rs2817263	C	G	0.4436	imputed	0.0004957	0.0001102	0.7269	2.37914	Alcohol	6p22.3
6	19598474	rs2473029	G	C	0.4432	imputed	0.0003559	7.608e-05	0.7192	2.40716	Alcohol	6p22.3
6	19599795	rs2817297	A	G	0.4442	genotyped	0.0002988	6.134e-05	0.7109	2.41422	Alcohol	6p22.3
6	19600521	rs2743618	A	C	0.3796	imputed	0.0003447	7.242e-05	0.7181	3.07849	Alcohol	6p22.3
6	19604412	rs2817283	G	A	0.4525	imputed	0.0003811	7.395e-05	0.6896	2.36257	Alcohol	6p22.3
6	19604724	rs1936902	G	A	0.451	imputed	0.000547	0.0001099	0.695	2.33589	Alcohol	6p22.3
6	19608760	rs2817292	G	C	0.4396	imputed	0.0002276	4.293e-05	0.6421	2.24799	Alcohol	6p22.3
6	19610858	rs6933602	T	C	0.4396	genotyped	0.0002276	4.293e-05	0.6421	2.24799	Alcohol	6p22.3
6	19613088	rs1936906	A	G	0.4244	imputed	0.0005039	9.746e-05	0.6751	2.33652	Alcohol	6p22.3
6	19617968	rs1120464	A	C	0.3989	imputed	0.001387	0.0002923	0.6475	2.25654	Alcohol	6p22.3
6	19619414	rs2876559	G	A	0.457	imputed	0.001785	0.0004568	0.6426	1.83012	Alcohol	6p22.3
6	19621098	rs6456254	C	G	0.4402	imputed	0.0002379	4.567e-05	0.6329	2.19806	Alcohol	6p22.3
6	19623494	rs10434838	C	A	0.4333	imputed	0.0001332	2.687e-05	0.5914	2.17635	Alcohol	6p22.3
6	19625142	rs6456255	C	T	0.4406	imputed	0.0001933	3.637e-05	0.63	2.24658	Alcohol	6p22.3
6	19626242	rs6938345	C	T	0.4415	imputed	0.0002322	4.343e-05	0.6393	2.25417	Alcohol	6p22.3
6	19627445	rs11961210	A	G	0.4447	imputed	0.000274	5.263e-05	0.6321	2.20413	Alcohol	6p22.3
6	19630797	rs79508179	TAAA	T	0.4545	imputed	0.0003867	7.364e-05	0.653	2.24893	Alcohol	6p22.3
6	19797988	rs60006180	G	GA	0.4474	imputed	0.001625	0.0003535	2.552	0.73957	Vitamin Use	6p22.3
6	19798704	rs6904518	G	A	0.4029	imputed	0.001995	0.000438	2.435	0.737074	Vitamin Use	6p22.3
6	19799495	rs143369255	CAGAAAA	C	0.4027	imputed	0.001832	0.0004005	2.451	0.73579	Vitamin Use	6p22.3
6	19800972	rs6921766	A	G	0.4027	imputed	0.001832	0.0004005	2.451	0.73579	Vitamin Use	6p22.3
6	19800988	rs6921778	A	G	0.4027	imputed	0.001832	0.0004005	2.451	0.73579	Vitamin Use	6p22.3
6	19802104	rs6938760	A	C	0.4027	imputed	0.001832	0.0004005	2.451	0.73579	Vitamin Use	6p22.3
6	19803768	rs6907340	T	C	0.3866	genotyped	0.002094	0.0004582	2.449	0.745965	Vitamin Use	6p22.3
6	20730725	rs200885331	AAAAGAAAG	A	0.3041	imputed	0.001582	0.0004507	0.5053	2.03434	Alcohol	6p22.3
6	22350806	rs1737236	C	G	0.4888	imputed	0.0002699	8.369e-05	0.6544	2.22627	Smoking	6p22.3
6	22351177	rs1737235	C	T	0.4888	imputed	0.0002699	8.369e-05	0.6544	2.22627	Smoking	6p22.3
6	22351325	rs1772075	A	C	0.4888	imputed	0.0002699	8.369e-05	0.6544	2.22627	Smoking	6p22.3
6	22351619	rs146607230	A	ACT	0.4888	imputed	0.0002699	8.369e-05	0.6544	2.22627	Smoking	6p22.3
6	22351804	rs1737234	T	C	0.4879	imputed	0.000375	0.0001074	0.6676	2.22578	Smoking	6p22.3
6	22351805	rs1737233	T	A	0.4879	imputed	0.000375	0.0001074	0.6676	2.22578	Smoking	6p22.3
6	22351919	rs1737232	A	G	0.4888	imputed	0.0002699	8.369e-05	0.6544	2.22627	Smoking	6p22.3
6	22352142	rs1737231	C	T	0.4888	genotyped	0.0002699	8.369e-05	0.6544	2.22627	Smoking	6p22.3
6	22352366	rs1737230	C	T	0.4888	imputed	0.0002699	8.369e-05	0.6544	2.22627	Smoking	6p22.3
6	22352455	rs1737229	C	G	0.4888	imputed	0.0002699	8.369e-05	0.6544	2.22627	Smoking	6p22.3
6	22352868	rs1737226	C	A	0.4888	imputed	0.0002699	8.369e-05	0.6544	2.22627	Smoking	6p22.3
6	22352957	rs1772076	G	A	0.4888	imputed	0.0002699	8.369e-05	0.6544	2.22627	Smoking	6p22.3
6	22353202	rs1737225	T	G	0.4888	imputed	0.0002699	8.369e-05	0.6544	2.22627	Smoking	6p22.3
6	22353431	rs1629125	A	G	0.4888	imputed	0.0002699	8.369e-05	0.6544	2.22627	Smoking	6p22.3
6	22353749	rs1772077	G	A	0.4888	imputed	0.0002699	8.369e-05	0.6544	2.22627	Smoking	6p22.3
6	22353844	rs1772078	G	A	0.4888	imputed	0.0002699	8.369e-05	0.6544	2.22627	Smoking	6p22.3
6	22354105	rs1772079	T	A	0.4888	imputed	0.0002699	8.369e-05	0.6544	2.22627	Smoking	6p22.3
6	22354220	rs1772080	G	A	0.4888	imputed	0.0002699	8.369e-05	0.6544	2.22627	Smoking	6p22.3
6	22354351	rs1772081	G	A	0.4888	imputed	0.0002699	8.369e-05	0.6544	2.22627	Smoking	6p22.3
6	22354566	rs1772082	T	C	0.4888	imputed	0.0002699	8.369e-05	0.6544	2.22627	Smoking	6p22.3
6	22355309	rs1737224	T	C	0.4767	imputed	8.908e-05	2.844e-05	0.6302	2.32796	Smoking	6p22.3
6	22355537	rs1772083	C	G	0.4767	imputed	8.908e-05	2.844e-05	0.6302	2.32796	Smoking	6p22.3
6	22355624	rs1772084	A	G	0.4767	imputed	8.908e-05	2.844e-05	0.6302	2.32796	Smoking	6p22.3
6	22355889	rs1772085	C	G	0.473	imputed	5.842e-05	2.113e-05	0.6176	2.3265	Smoking	6p22.3
6	22355948	rs1737223	C	T	0.4767	imputed	8.908e-05	2.844e-05	0.6302	2.32796	Smoking	6p22.3
6	22356247	rs9393277	T	G	0.4767	imputed	8.906e-05	2.835e-05	0.63	2.32848	Smoking	6p22.3
6	22356252	rs9393278	T	C	0.4729	imputed	5.855e-05	2.109e-05	0.6174	2.32698	Smoking	6p22.3
6	22356264	rs9366445	G	A	0.4767	imputed	8.906e-05	2.835e-05	0.63	2.32848	Smoking	6p22.3
6	22356438	rs9366446	G	T	0.4767	imputed	8.908e-05	2.844e-05	0.6302	2.32796	Smoking	6p22.3
6	22356478	rs9379384	A	G	0.4767	imputed	8.908e-05	2.844e-05	0.6302	2.32796	Smoking	6p22.3
6	22356528	rs66815324	A	G	0.4767	imputed	8.908e-05	2.844e-05	0.6302	2.32796	Smoking	6p22.3
6	22356614	rs113931720	T	C	0.4757	imputed	9.221e-05	2.849e-05	0.6279	2.32951	Smoking	6p22.3
6	22356621	rs111776589	T	C	0.4757	imputed	9.221e-05	2.849e-05	0.6279	2.32951	Smoking	6p22.3
6	22356664	rs113397700	G	A	0.4766	imputed	7.003e-05	2.34e-05	0.6194	2.33018	Smoking	6p22.3
6	22356677	rs111410562	T	C	0.4757	imputed	9.221e-05	2.849e-05	0.6279	2.32951	Smoking	6p22.3
6	22356703	rs78526335	A	G	0.4757	imputed	9.221e-05	2.849e-05	0.6279	2.32951	Smoking	6p22.3
6	22356823	rs1205944	T	C	0.4767	imputed	8.908e-05	2.844e-05	0.6302	2.32796	Smoking	6p22.3
6	22356914	rs1205943	A	G	0.4767	imputed	8.908e-05	2.844e-05	0.6302	2.32796	Smoking	6p22.3
6	22356970	rs34183148	G	A	0.4704	imputed	8.329e-05	2.395e-05	0.6284	2.40174	Smoking	6p22.3
6	22356972	rs35363281	C	T	0.4704	imputed	8.329e-05	2.395e-05	0.6284	2.40174	Smoking	6p22.3
6	22356983	rs35097027	C	T	0.4714	imputed	6.333e-05	1.962e-05	0.6197	2.40134	Smoking	6p22.3
6	22356987	rs35519411	G	A	0.4704	imputed	8.329e-05	2.395e-05	0.6284	2.40174	Smoking	6p22.3
6	22357011	rs1205942	T	C	0.4767	imputed	8.908e-05	2.844e-05	0.6302	2.32796	Smoking	6p22.3
6	22357033	rs1205941	T	C	0.4757	imputed	0.0001209	3.539e-05	0.64	2.33088	Smoking	6p22.3
6	22357113	rs1205940	G	A	0.4767	imputed	8.908e-05	2.844e-05	0.6302	2.32796	Smoking	6p22.3
6	22357130	rs1205939	T	C	0.4767	imputed	8.908e-05	2.844e-05	0.6302	2.32796	Smoking	6p22.3
6	22357296	rs1205938	A	G	0.4767	imputed	8.908e-05	2.844e-05	0.6302	2.32796	Smoking	6p22.3
6	22357342	rs1318602	A	G	0.4777	imputed	6.763e-05	2.341e-05	0.6218	2.32802	Smoking	6p22.3
6	22357345	rs1318601	G	A	0.4767	imputed	8.908e-05	2.844e-05	0.6302	2.32796	Smoking	6p22.3
6	22357993	rs1205937	A	C	0.473	imputed	5.842e-05	2.113e-05	0.6176	2.3265	Smoking	6p22.3
6	22358116	rs1205936	A	G	0.4767	imputed	8.908e-05	2.844e-05	0.6302	2.32796	Smoking	6p22.3
6	22358129	rs1205935	A	G	0.4767	imputed	8.908e-05	2.844e-05	0.6302	2.32796	Smoking	6p22.3
6	22358196	rs1205934	G	A	0.4767	imputed	8.908e-05	2.844e-05	0.6302	2.32796	Smoking	6p22.3
6	22358361	rs1205933	G	A	0.4767	imputed	8.908e-05	2.844e-05	0.6302	2.32796	Smoking	6p22.3
6	22358391	rs1205932	T	G	0.4767	imputed	8.908e-05	2.844e-05	0.6302	2.32796	Smoking	6p22.3
6	22358551	rs1205931	T	A	0.4777	imputed	6.763e-05	2.341e-05	0.6218	2.32802	Smoking	6p22.3
6	22359007	rs1205930	A	G	0.473	imputed	5.842e-05	2.113e-05	0.6176	2.3265	Smoking	6p22.3
6	22359126	rs1205929	T	C	0.4777	imputed	6.763e-05	2.341e-05	0.6218	2.32802	Smoking	6p22.3
6	22359465	rs1205928	C	G	0.473	imputed	5.842e-05	2.113e-05	0.6176	2.3265	Smoking	6p22.3
6	22359577	rs1205927	T	C	0.4777	imputed	6.763e-05	2.341e-05	0.6218	2.32802	Smoking	6p22.3
6	22359759	rs1205926	C	T	0.4768	imputed	8.708e-05	3.127e-05	0.6223	2.26268	Smoking	6p22.3
6	22359969	rs714589	A	G	0.4768	genotyped	8.708e-05	3.127e-05	0.6223	2.26268	Smoking	6p22.3
6	22360029	rs714590	A	G	0.4768	imputed	8.708e-05	3.127e-05	0.6223	2.26268	Smoking	6p22.3
6	22360046	rs714591	T	A	0.4768	imputed	8.708e-05	3.127e-05	0.6223	2.26268	Smoking	6p22.3
6	22360741	rs1008200	A	G	0.4768	imputed	8.708e-05	3.127e-05	0.6223	2.26268	Smoking	6p22.3
6	22361476	rs1205925	A	G	0.4888	imputed	0.0001602	7.286e-05	0.6186	2.06551	Smoking	6p22.3
6	22361929	rs1205924	T	C	0.4721	imputed	7.548e-05	2.833e-05	0.6182	2.26076	Smoking	6p22.3
6	22362407	rs5874863	GTAATATTT	G	0.47	imputed	5.733e-05	2.311e-05	0.6091	2.26159	Smoking	6p22.3
6	22362760	rs1205923	A	G	0.47	imputed	5.733e-05	2.311e-05	0.6091	2.26159	Smoking	6p22.3
6	22364446	rs1205921	A	G	0.4906	imputed	0.0001376	6.466e-05	0.612	2.06489	Smoking	6p22.3
6	22365242	rs1205919	G	A	0.4747	imputed	0.0001522	4.581e-05	0.6377	2.26128	Smoking	6p22.3
6	22367062	rs1205916	C	T	0.4878	imputed	0.0002089	8.52e-05	0.6242	2.06485	Smoking	6p22.3
6	22371494	rs1205913	G	A	0.4681	imputed	0.00029	0.0001194	0.6149	2.0925	Smoking	6p22.3
6	22371990	rs1100578	G	C	0.4898	imputed	0.0003442	0.0002018	0.5976	1.96013	Smoking	6p22.3
6	22373216	rs1100576	A	G	0.4709	imputed	0.0003015	0.0001113	0.6216	2.1669	Smoking	6p22.3
6	22373710	rs1100575	G	A	0.4853	imputed	0.0006367	0.0002843	0.6219	1.96085	Smoking	6p22.3
6	22375081	rs1100583	G	A	0.4684	imputed	0.0003187	0.0001146	0.6213	2.16523	Smoking	6p22.3
6	23258516	rs4613807	G	A	0.4965	imputed	0.0003295	0.0001476	0.805	2.94388	Alcohol	6p22.3
6	23513861	rs35486319	CGT	C	0.2872	imputed	0.001747	0.0004456	0.4186	3.08676	Alcohol	6p22.3
6	23972434	rs36072781	A	G	0.1899	imputed	0.0008322	0.0001663	0.6687	3.18836	Alcohol	6p22.3
6	23972696	rs34725714	T	G	0.1899	imputed	0.0008322	0.0001663	0.6687	3.18836	Alcohol	6p22.3
6	23972870	rs35353646	A	T	0.1903	imputed	0.0009764	0.0001976	0.6681	3.12938	Alcohol	6p22.3
6	23973938	rs9460949	A	G	0.1905	imputed	0.0007165	0.0001417	0.6686	3.24004	Alcohol	6p22.3
6	23974249	rs13195947	T	C	0.2026	imputed	0.0006325	0.0001246	0.6954	3.356	Alcohol	6p22.3
6	23975790	rs34177897	C	A	0.1905	imputed	0.0007165	0.0001417	0.6686	3.24004	Alcohol	6p22.3
6	23976625	rs4712795	C	A	0.1905	imputed	0.0007165	0.0001417	0.6686	3.24004	Alcohol	6p22.3
6	23977762	rs9295608	C	T	0.1905	imputed	0.0007165	0.0001417	0.6686	3.24004	Alcohol	6p22.3
6	23979222	rs9295609	A	G	0.1914	genotyped	0.0005774	0.0001125	0.6686	3.3216	Alcohol	6p22.3
6	23979277	rs9295610	G	A	0.1905	imputed	0.0007165	0.0001417	0.6686	3.24004	Alcohol	6p22.3
6	23979288	rs12214959	T	C	0.1905	imputed	0.0007165	0.0001417	0.6686	3.24004	Alcohol	6p22.3
6	23982242	rs12210578	A	G	0.1905	imputed	0.0007165	0.0001417	0.6686	3.24004	Alcohol	6p22.3
6	23982425	rs6903434	G	T	0.1909	imputed	0.0006818	0.0001345	0.6655	3.24032	Alcohol	6p22.3
6	23985129	rs13205848	G	T	0.1907	imputed	0.0008785	0.0001768	0.6656	3.15228	Alcohol	6p22.3
6	24550993	rs2760179	G	C	0.2864	imputed	0.001935	0.0004772	0.6322	2.04706	Alcohol	6p22.3
6	24811660	rs6912790	T	C	0.1713	imputed	0.0004821	0.0003923	2.737	0.528788	Vitamin Use	6p22.3
6	24811680	rs6933295	G	C	0.1713	imputed	0.0004821	0.0003923	2.737	0.528788	Vitamin Use	6p22.3
6	24811706	rs6932875	A	C	0.1707	imputed	0.0004395	0.0003714	2.741	0.525724	Vitamin Use	6p22.3
6	39854077	rs3003941	C	T	0.5931	imputed	0.001461	0.0004781	3.26158	0.904487	Vitamin Use	6p21.2
6	39854425	rs3003942	G	A	0.6217	genotyped	0.001754	0.0004881	3.18878	0.878935	Vitamin Use	6p21.2
6	39861595	rs2504805	G	A	0.6622	imputed	0.0003945	0.0001022	3.96354	0.848905	Vitamin Use	6p21.2
6	39875217	rs2984444	C	T	0.703	imputed	0.001299	0.0003581	3.45781	0.846674	Vitamin Use	6p21.2
6	39882750	rs716856	G	A	0.7063	genotyped	0.001398	0.0004149	3.45781	0.857593	Vitamin Use	6p21.2
6	39884809	rs2984658	G	A	0.709	imputed	0.001164	0.0003006	3.44353	0.819497	Vitamin Use	6p21.2
6	40386975	rs13205455	G	A	0.5855	genotyped	0.0003535	0.0002183	0.533618	1.58626	Alcohol	6p21.2
6	40387029	rs13191207	T	C	0.5833	imputed	0.0004938	0.0003005	0.540833	1.57128	Alcohol	6p21.2
6	40694363	rs7761168	A	T	0.4448	imputed	0.002087	0.0004424	0.708717	2.04832	Alcohol	6p21.1
6	41719989	rs34317024	T	TA	0.2108	imputed	0.001169	0.000425	0.2989	1.92133	Alcohol	6p21.1
6	51302590	rs9381964	A	C	0.7216	imputed	0.0008688	0.0002586	0.554324	1.80503	Alcohol	6p12.3
6	51304675	rs9367431	T	C	0.7154	imputed	0.0007984	0.0002507	0.548246	1.79048	Alcohol	6p12.3
6	51310615	rs9370028	G	A	0.7216	imputed	0.0008688	0.0002586	0.554324	1.80503	Alcohol	6p12.3
6	51313577	rs57582500	T	TA	0.7225	imputed	0.001053	0.0003039	0.56243	1.80555	Alcohol	6p12.3
6	51316546	rs9349582	T	C	0.7225	imputed	0.001053	0.0003039	0.56243	1.80555	Alcohol	6p12.3
6	51317602	rs9367432	A	G	0.7225	imputed	0.001053	0.0003039	0.56243	1.80555	Alcohol	6p12.3
6	51325754	rs1342618	T	C	0.5977	imputed	0.0008633	0.0004916	0.541126	1.55809	Alcohol	6p12.3
6	51339421	rs10948615	A	C	0.7229	imputed	0.001029	0.0002919	0.558347	1.80929	Alcohol	6p12.3
6	52599123	rs2748994	G	T	0.3916	imputed	0.002107	0.0004856	0.7295	2.12795	Alcohol	6p12.2
6	53357018	rs6922238	G	T	0.3309	genotyped	0.001128	0.000347	0.784929	2.57692	Alcohol	6p12.1
6	67402631	rs4493734	A	G	0.3069	imputed	0.000469	9.089e-05	0.6624	2.54759	Alcohol	6q12
6	88878859	rs754387	C	A	0.6922	imputed	0.001151	0.000272	0.784929	2.7864	Smoking	6q15
6	88879928	rs9344757	G	T	0.6907	imputed	0.001389	0.0003239	0.781861	2.72806	Smoking	6q15
6	88880039	rs9353527	A	G	0.6848	imputed	0.0009279	0.000245	0.801282	2.80463	Smoking	6q15
6	88884674	rs144088489	TCATGCCATTGCACTGCAGCAATGG	T	0.6879	imputed	0.001011	0.0002186	0.75358	2.98566	Smoking	6q15
6	91244832	rs205344	C	T	0.3393	imputed	0.0007078	0.0003028	2.56	0.651264	Vitamin Use	6q15
6	107489130	rs9480743	C	T	0.2549	imputed	0.0007794	0.00034	0.8792	3.45262	Alcohol	6q21
6	107501419	rs6568471	T	C	0.3445	imputed	0.002273	0.000493	0.7464	2.34817	Alcohol	6q21
6	107502748	rs9480749	G	A	0.3427	imputed	0.002108	0.0004954	0.7788	2.50462	Alcohol	6q21
6	111418816	rs111262375	C	G	0.8513	imputed	0.00119	0.0004359	0.728332	2.93209	Alcohol	6q21
6	111424015	rs9400467	T	C	0.6952	genotyped	0.0005525	0.0002759	0.805153	2.53352	Alcohol	6q21
6	111449228	rs12195305	G	A	0.8513	imputed	0.00119	0.0004359	0.728332	2.93209	Alcohol	6q21
6	111449766	rs71795044	AAC	A	0.8513	imputed	0.00119	0.0004359	0.728332	2.93209	Alcohol	6q21
6	111453046	rs12192695	C	T	0.8513	imputed	0.00119	0.0004359	0.728332	2.93209	Alcohol	6q21
6	111457448	rs73530915	A	G	0.8411	imputed	0.001124	0.0003751	0.71736	2.87404	Alcohol	6q21
6	111458270	rs4639374	A	G	0.8411	genotyped	0.001124	0.0003751	0.71736	2.87404	Alcohol	6q21
6	111462290	rs1891387	A	G	0.8411	imputed	0.001124	0.0003751	0.71736	2.87404	Alcohol	6q21
6	111463520	rs12215291	A	G	0.8411	imputed	0.001124	0.0003751	0.71736	2.87404	Alcohol	6q21
6	111467804	rs371082490	TG	T	0.8549	imputed	0.001234	0.0004791	0.74239	2.99472	Alcohol	6q21
6	111467813	rs189426171	G	A	0.8513	imputed	0.00119	0.0004359	0.728332	2.93209	Alcohol	6q21
6	111479016	rs1150081	A	G	0.8411	imputed	0.001124	0.0003751	0.71736	2.87404	Alcohol	6q21
6	111480395	rs449308	C	A	0.8411	imputed	0.001124	0.0003751	0.71736	2.87404	Alcohol	6q21
6	111481577	rs584937	T	G	0.8411	imputed	0.001124	0.0003751	0.71736	2.87404	Alcohol	6q21
6	111484814	rs73530951	G	A	0.8513	imputed	0.00119	0.0004359	0.728332	2.93209	Alcohol	6q21
6	111486242	rs73530952	G	A	0.8513	imputed	0.00119	0.0004359	0.728332	2.93209	Alcohol	6q21
6	111487104	rs354533	T	G	0.8411	imputed	0.001124	0.0003751	0.71736	2.87404	Alcohol	6q21
6	111488518	rs12202411	G	A	0.8513	imputed	0.00119	0.0004359	0.728332	2.93209	Alcohol	6q21
6	111488824	rs149896252	GTTAT	G	0.5893	imputed	0.0004983	0.0001174	0.729927	2.39713	Alcohol	6q21
6	111489059	rs12204075	G	T	0.8513	imputed	0.00119	0.0004359	0.728332	2.93209	Alcohol	6q21
6	111489308	rs12204225	G	A	0.8513	imputed	0.00119	0.0004359	0.728332	2.93209	Alcohol	6q21
6	111490275	rs12192617	A	G	0.8513	imputed	0.00119	0.0004359	0.728332	2.93209	Alcohol	6q21
6	111490648	rs55643604	T	G	0.8513	imputed	0.00119	0.0004359	0.728332	2.93209	Alcohol	6q21
6	111491405	rs12197886	C	G	0.8513	imputed	0.00119	0.0004359	0.728332	2.93209	Alcohol	6q21
6	111492119	rs241768	C	T	0.7054	imputed	0.0006518	0.0003677	0.817661	2.50356	Alcohol	6q21
6	111492436	rs56272203	C	A	0.8513	imputed	0.00119	0.0004359	0.728332	2.93209	Alcohol	6q21
6	111496908	rs35809166	A	AT	0.6504	imputed	0.0001321	0.0001507	0.913242	3.75356	Alcohol	6q21
6	111498116	rs12211045	C	T	0.8522	imputed	0.0006699	0.0002472	0.728332	3.21418	Alcohol	6q21
6	111499394	rs12213248	G	C	0.8513	imputed	0.00119	0.0004359	0.728332	2.93209	Alcohol	6q21
6	111500081	rs12214886	C	T	0.8522	imputed	0.0006699	0.0002472	0.728332	3.21418	Alcohol	6q21
6	111501484	rs9647629	C	T	0.8513	imputed	0.00119	0.0004359	0.728332	2.93209	Alcohol	6q21
6	111503194	rs1216019	C	T	0.7045	imputed	0.0006116	0.0003153	0.809717	2.50376	Alcohol	6q21
6	111503287	rs1216018	T	C	0.7045	imputed	0.0006116	0.0003153	0.809717	2.50376	Alcohol	6q21
6	111504819	rs73530977	C	T	0.8504	imputed	0.001095	0.0003705	0.720461	2.93467	Alcohol	6q21
6	111504881	rs17663278	A	C	0.8504	imputed	0.001095	0.0003705	0.720461	2.93467	Alcohol	6q21
6	111505499	rs12214550	C	T	0.8504	imputed	0.001095	0.0003705	0.720461	2.93467	Alcohol	6q21
6	111524838	rs12212282	T	C	0.8513	imputed	0.00119	0.0004359	0.728332	2.93209	Alcohol	6q21
6	111525906	rs12207199	G	A	0.8513	imputed	0.00119	0.0004359	0.728332	2.93209	Alcohol	6q21
6	111528041	rs12191266	T	C	0.8513	imputed	0.00119	0.0004359	0.728332	2.93209	Alcohol	6q21
6	111528221	rs12197525	A	T	0.8513	imputed	0.00119	0.0004359	0.728332	2.93209	Alcohol	6q21
6	111537016	rs78080415	T	C	0.8513	imputed	0.00119	0.0004359	0.728332	2.93209	Alcohol	6q21
6	111538387	rs12210707	C	T	0.851	imputed	0.001268	0.0004833	0.735835	2.92928	Alcohol	6q21
6	111544839	rs12213673	C	T	0.857	imputed	0.001114	0.000425	0.70922	2.97118	Alcohol	6q21
6	111558032	rs34241106	CT	C	0.7379	imputed	4.445e-05	4.023e-05	0.825083	3.36219	Alcohol	6q21
6	111560946	rs9487602	G	A	0.5836	genotyped	0.0007467	0.0003421	0.848176	2.57335	Alcohol	6q21
6	111561036	rs35120184	AT	A	0.6035	imputed	0.001065	0.0004686	0.846024	2.52018	Alcohol	6q21
6	111579045	rs7774177	G	A	0.5559	imputed	0.001044	0.0004631	0.839	2.42135	Alcohol	6q21
6	111580154	rs17756732	T	C	0.8578	imputed	0.001106	0.0004655	0.716846	2.94151	Alcohol	6q21
6	111582038	rs17678681	T	A	0.8578	imputed	0.001106	0.0004655	0.716846	2.94151	Alcohol	6q21
6	111585382	rs12203093	T	C	0.8578	imputed	0.001106	0.0004655	0.716846	2.94151	Alcohol	6q21
6	111585721	rs12197531	G	A	0.8578	imputed	0.001106	0.0004655	0.716846	2.94151	Alcohol	6q21
6	111585827	rs34837638	C	T	0.5548	imputed	0.001013	0.0004279	0.8319	2.41833	Alcohol	6q21
6	111586667	rs10456872	C	T	0.8578	imputed	0.001106	0.0004655	0.716846	2.94151	Alcohol	6q21
6	111589293	rs11153280	C	A	0.5535	imputed	0.0009273	0.0003514	0.8206	2.41749	Alcohol	6q21
6	111589546	rs147923687	AC	A	0.8567	imputed	0.0008733	0.000327	0.696379	2.96331	Alcohol	6q21
6	111592220	rs34106990	C	CAG	0.5534	imputed	0.0009454	0.0003565	0.8205	2.41637	Alcohol	6q21
6	111592317	rs12199233	G	A	0.8561	imputed	0.0006351	0.0002468	0.69541	3.05541	Alcohol	6q21
6	111593611	rs10872066	G	C	0.5534	imputed	0.0009454	0.0003565	0.8205	2.41637	Alcohol	6q21
6	111593712	rs71021828	A	AT	0.6662	imputed	0.0008099	0.000356	0.786782	3.23912	Alcohol	6q21
6	111594102	rs12202839	T	C	0.5534	imputed	0.0009454	0.0003565	0.8205	2.41637	Alcohol	6q21
6	111594137	rs12154024	G	A	0.8561	imputed	0.0006351	0.0002468	0.69541	3.05541	Alcohol	6q21
6	111594594	rs11153281	C	T	0.8561	imputed	0.0006351	0.0002468	0.69541	3.05541	Alcohol	6q21
6	111596289	rs5879097	CT	C	0.4777	imputed	0.001464	0.0004436	0.7791	2.61778	Alcohol	6q21
6	111596666	rs11153282	G	A	0.8561	imputed	0.0006351	0.0002468	0.69541	3.05541	Alcohol	6q21
6	111597143	rs11153283	T	C	0.5534	imputed	0.0009454	0.0003565	0.8205	2.41637	Alcohol	6q21
6	111598058	rs12196873	A	C	0.8563	imputed	0.0006581	0.0002626	0.70028	3.05399	Alcohol	6q21
6	111599214	rs79788276	C	T	0.8563	imputed	0.0006581	0.0002626	0.70028	3.05399	Alcohol	6q21
6	111600406	rs78051065	A	G	0.8563	imputed	0.0006581	0.0002626	0.70028	3.05399	Alcohol	6q21
6	111600809	rs6933627	T	C	0.5524	imputed	0.0005095	0.0002018	0.8204	2.56211	Alcohol	6q21
6	111603132	rs76110409	C	A	0.8567	imputed	0.0005716	0.0002076	0.678887	3.04707	Alcohol	6q21
6	111606126	rs10457237	T	C	0.8567	imputed	0.0005716	0.0002076	0.678887	3.04707	Alcohol	6q21
6	111608300	rs10456874	G	A	0.8554	imputed	0.000765	0.0003324	0.720981	3.04983	Alcohol	6q21
6	111609975	rs145179655	CTT	C	0.8555	imputed	0.001141	0.0004667	0.717875	2.89349	Alcohol	6q21
6	111614786	rs12195578	C	T	0.8559	imputed	0.001007	0.0003752	0.702741	2.89671	Alcohol	6q21
6	111615479	rs77097930	G	A	0.8559	imputed	0.001007	0.0003752	0.702741	2.89671	Alcohol	6q21
6	111616305	rs200851335	C	CTTTTTTT	0.6164	imputed	0.0009113	0.0002527	0.758725	2.59039	Alcohol	6q21
6	111618318	rs12201640	G	A	0.8559	imputed	0.001007	0.0003752	0.702741	2.89671	Alcohol	6q21
6	111618384	rs12215049	A	G	0.8559	imputed	0.001007	0.0003752	0.702741	2.89671	Alcohol	6q21
6	111619453	rs145340273	TAATC	T	0.8559	imputed	0.001007	0.0003752	0.702741	2.89671	Alcohol	6q21
6	111619620	rs12205046	G	A	0.8559	imputed	0.001007	0.0003752	0.702741	2.89671	Alcohol	6q21
6	111619725	rs465796	G	T	0.5479	imputed	0.0004871	0.000144	0.7935	2.5273	Alcohol	6q21
6	111620294	rs1061388	A	C	0.8559	genotyped	0.001007	0.0003752	0.702741	2.89671	Alcohol	6q21
6	111622758	rs12200641	C	T	0.8559	imputed	0.001007	0.0003752	0.702741	2.89671	Alcohol	6q21
[truncated: 3,098 more rows]
