# Supplementary material for: Genome-wide Interaction Study Implicates VGLL2 and Alcohol Exposure and PRL and Smoking in Orofacial Cleft Risk
Source: Front Cell Dev Biol. 2022 Feb 10;10:621261. doi: 10.3389/fcell.2022.621261 (PMC8866867; doi:10.3389/fcell.2022.621261)
Supplement: Supplementary file 2 [file Table1.xlsx]

## Sheet: TableS1
	NSCL/P control	NSCL/P case
	N=194	N=344
Denmark	0	40
Maternal perinatal alcohol use
Yes	0 (0%)	14 (35%)
No	0 (0%)	26 (65%)
Maternal perinatal smoking
Yes	0 (0%)	13 (32%)
No	0 (0%)	27 (68%)
Maternal perinatal vitamin use
Yes	0 (0%)	35 (88%)
No	0 (0%)	5 (12%)
Hungary	108	100
Maternal perinatal alcohol use
Yes	20 (19%)	9 (9%)
No	88 (81%)	91 (91%)
Maternal perinatal smoking
Yes	39 (36%)	23 (23%)
No	69 (64%)	77 (77%)
Maternal perinatal vitamin use
Yes	55 (51%)	70 (70%)
No	53 (49%)	30 (30%)
United States	86	204
Maternal perinatal alcohol use
Yes	46 (53%)	96 (47%)
No	40 (47%)	108 (53%)
Maternal perinatal smoking
Yes	20 (23%)	53 (26%)
No	66 (77%)	151 (74%)
Maternal perinatal vitamin use
Yes	73 (85%)	187 (92%)
No	13 (15%)	17 (8%)
